# Supplementary material for: 6mA-DNA-binding factor Jumu controls maternal-to-zygotic transition upstream of Zelda
Source: Nat Commun. 2019 May 17;10:2219. doi: 10.1038/s41467-019-10202-3 (PMC6525185; doi:10.1038/s41467-019-10202-3)
Supplement: Supplementary file 4 — Source Data [file 41467_2019_10202_MOESM4_ESM.xlsx]

## Sheet: Figure 2
Figure 2a					Figure 2b						Figure 2c				Figure 2d			Figure 2e
Total Peaks Annotation						No. of Genes	No. of 6mA-marked Genes	one-tailed hypergeometric test			group	value			group	value		group	value
	6h	3h	0.75h		Zygotically activated genes	489	222	0.453988	P(X>=222): 5.34e-28		wild type	11.2306			wild type	0		wild type	11.2306
Promoter	0.0413	0.0438	0.0625		Non-differentially expressed genes	9945	2132	0.214379	P(X>=2132): 1		wild type	10.5649			wild type	1.64722		wild type	10.5649
TTS	0.0858	0.0516	0.0613		Total genes	16668	3869	0.232121			wild type	9.57238			wild type	0.474928		wild type	8.93736
Exon	0.0319	0.0172	0.0258								wild type	6.98133			wild type	0.827994		wild type	10.7891
5'UTR	0.0208	0.0073	0.019								wild type	3.63697			wild type	0.474928		wild type	5.93711
3'UTR	0.0572	0.0259	0.0293								wild type	7.04252			wild type	0.526797		wild type	7.78114
Intron	0.3363	0.3988	0.4263								wild type	3.47946			wild type	0		wild type	13.3079
Intergenic	0.4213	0.4488	0.3687								wild type	4.06394			wild type	0.962057		wild type	9.82522
Others	0.0053	0.0066	0.007								wild type	3.25723			wild type	0.474928		wild type	8.58944
											wild type	2.19391			wild type	0.526797		wild type	11.5105
											wild type	15.079			wild type	0		wild type	11.1715
Detail Annotation of Intron Related Peaks											wild type	10.7891			wild type	0.474928		wild type	10.0748
	0.75h	3h	6h								wild type	10.9831			wild type	1.79005		wild type	8.37873
Intron	0.4236	0.2316	0.2272								wild type	13.3079			wild type	5.40867		wild type	9.48716
LTR	0.2489	0.454	0.4751								wild type	7.0596			wild type	0.526797		wild type	12.0716
LINE	0.1091	0.1391	0.1531								wild type	7.29642			wild type	0		wild type	10.6146
Simple_repeat	0.1342	0.092	0.0899								wild type	14.745			wild type	0.474928		wild type	9.43436
Satellite	0.0039	0.0161	0.0207								wild type	11.0256			wild type	0.474928		wild type	7.43519
Low_complexity	0.0124	0.0011	0.0097								wild type	8.58944			wild type	0.474928		wild type	9.07819
Others	0.0679	0.0661	0.0243								wild type	11.6013			wild type	0		wild type	11.8314
											wild type	10.0027			wild type	1.00172		wild type	11.5787
											wild type	8.11472			wild type	1.77699		wild type	13.3886
Detail Annotation of Intergenic Related Peaks											wild type	4.41213			wild type	2.81856		wild type	10.1086
	0.75h	3h	6h								wild type	11.5298			wild type	3.08243		wild type	9.21631
Intergenic	0.2604	0.1359	0.1222								wild type	7.96016			wild type	0		wild type	10.3714
LTR	0.3684	0.4867	0.5092								wild type	12.6801			wild type	0.474928		wild type	0
LINE	0.1852	0.1645	0.194								wild type	6.35198			wild type	0.474928		wild type	12.1553
Simple_repeat	0.0781	0.0444	0.032								wild type	12.0531			wild type	0.526797		wild type	7.60026
Satellite	0.0272	0.0868	0.0931								wild type	11.0936			wild type	0.526797		wild type	8.74519
Low_complexity	0.0057	0.0026	0.0078								wild type	0.821355			wild type	0.474928		wild type	7.88968
Others	0.0749	0.0792	0.0417								wild type	8.30617			wild type	0.474928		wild type	8.4504
											wild type	5.1276			wild type	0		wild type	10.2864
											wild type	12.5767			wild type	0		wild type	11.399
											wild type	9.06536			wild type	0.474928		wild type	8.42785
											wild type	1.5815			wild type	0		wild type	9.24563
											wild type	12.2182			wild type	1.51476		wild type	6.88664
											wild type	13.4696			wild type	0.474928		wild type	14.2456
											wild type	9.91664			wild type	0.827994		wild type	10.9809
											wild type	0			wild type	0		wild type	9.2014
											wild type	8.09444			wild type	0		wild type	7.35611
											wild type	10.1556			wild type	0.474928		wild type	9.302
											wild type	8.59909			wild type	0.526797		wild type	8.81939
											wild type	9.43882			wild type	1.51476		wild type	11.4154
											wild type	1.07245			wild type	0		wild type	10.8535
											wild type	8.3541			wild type	1.51476		wild type	11.2322
											wild type	1.88963			wild type	0.474928		wild type	10.8918
											wild type	1.37045			wild type	0.474928		wild type	8.98153
											wild type	9.57602			wild type	0.962057		wild type	10.7745
											wild type	13.9101			wild type	0.526797		wild type	11.7277
											wild type	7.12804			wild type	0.962057		wild type	8.94242
											wild type	7.00637			wild type	0.474928		wild type	4.55337
											wild type	6.40992			wild type	0.526797		wild type	11.6539
											wild type	9.85327			wild type	0		wild type	8.16982
											wild type	9.48716			wild type	0.758854		wild type	8.60716
											wild type	12.0716			wild type	0.526797		wild type	9.4568
											wild type	6.39047			wild type	0		wild type	7.94947
											wild type	5.72591			wild type	1.79005		wild type	10.0701
											wild type	9.10093			wild type	1.96223		wild type	5.47068
											wild type	11.5974			wild type	2.90641		wild type	9.61754
											wild type	10.4668			wild type	0.474928		wild type	8.03211
											wild type	13.7052			wild type	0		wild type	11.4987
											wild type	6.39117			wild type	2.29866		wild type	4.57748
											wild type	4.84791			wild type	2.09546		wild type	6.188
											wild type	5.4195			wild type	2.56944		wild type	6.62029
											wild type	8.44054			wild type	1.96223		wild type	8.52965
											wild type	12.5086			wild type	0.827994		wild type	9.10017
											wild type	12.035			wild type	0		wild type	7.35415
											wild type	12.3916			wild type	0		wild type	6.47518
											wild type	9.07819			wild type	0.474928		wild type	7.17001
											wild type	11.8314			wild type	0.526797		wild type	6.22946
											wild type	8.75465			wild type	0		wild type	8.99683
											wild type	11.5787			wild type	0.474928		wild type	7.54357
											wild type	11.7445			wild type	0.526797		wild type	9.867
											wild type	11.1196			wild type	0.526797		wild type	8.72712
											wild type	10.6039			wild type	0		wild type	6.42013
											wild type	8.16963			wild type	0.474928		wild type	9.66596
											wild type	9.40352			wild type	0		wild type	9.32375
											wild type	11.2066			wild type	0		wild type	7.12941
											wild type	9.07941			wild type	1.00172		wild type	10.0261
											wild type	4.54796			wild type	0		wild type	12.327
											wild type	13.3886			wild type	0		wild type	7.48111
											wild type	7.75488			wild type	0.474928		wild type	13.2903
											wild type	5.57707			wild type	2.09546		wild type	7.92035
											wild type	10.6578			wild type	1.58685		wild type	5.47174
											wild type	12.4564			wild type	1.30292		wild type	8.97176
											wild type	7.47697			wild type	1.28565		wild type	7.30127
											wild type	14.0331			wild type	0.962057		wild type	8.30357
											wild type	12.3539			wild type	0.526797		wild type	7.76973
											wild type	12.9913			wild type	1.30292		wild type	10.5839
											wild type	7.00954			wild type	0.474928		wild type	12.0792
											wild type	9.51773			wild type	0.526797		wild type	10.7451
											wild type	6.13575			wild type	0.474928		wild type	5.98066
											wild type	10.1086			wild type	0.526797		wild type	8.35336
											wild type	9.21631			wild type	0.474928		wild type	9.59721
											wild type	10.8841			wild type	0.526797		wild type	7.41277
											wild type	9.86832			wild type	1.30292		wild type	6.42857
											wild type	8.92715			wild type	0.526797		wild type	8.05733
											wild type	12.5097			wild type	0.526797		wild type	8.32225
											wild type	10.6053			wild type	0.526797		wild type	11.1127
											wild type	13.9025			wild type	0		wild type	8.52999
											wild type	9.6185			wild type	0		wild type	9.53226
											wild type	5.5014			wild type	2.16543		wild type	11.4014
											wild type	12.1553			wild type	0		wild type	8.72903
											wild type	8.74519			wild type	2.45702		wild type	8.56938
											wild type	9.20902			wild type	0.526797		wild type	9.84827
											wild type	11.6445			wild type	0.526797		wild type	9.03997
											wild type	6.04335			wild type	0.474928		wild type	9.20068
											wild type	12.3686			wild type	0.474928		wild type	6.77181
											wild type	8.4504			wild type	0		wild type	9.9227
											wild type	9.22477			wild type	2.32379		wild type	7.0339
											wild type	9.93724			wild type	2.50832		wild type	6.93095
											wild type	8.90596			wild type	3.3154		wild type	12.332
											wild type	12.3214			wild type	0		wild type	9.28057
											wild type	8.72649			wild type	0		wild type	7.27566
											wild type	8.42785			wild type	0.474928		wild type	9.06007
											wild type	13.0443			wild type	0.474928		wild type	11.3761
											wild type	2.18563			wild type	0		wild type	8.50613
											wild type	9.24563			wild type	3.193		wild type	7.87613
											wild type	10.3851			wild type	1.00172		wild type	9.24624
											wild type	11.4296			wild type	4.6636		wild type	10.7754
											wild type	9.18436			wild type	3.80592		wild type	6.85798
											wild type	13.8858			wild type	1.12042		wild type	8.59465
											wild type	14.2456			wild type	1.03983		wild type	9.28383
											wild type	13.1165			wild type	0		wild type	9.66863
											wild type	1.37899			wild type	2.79646		wild type	9.41439
											wild type	10.4247			wild type	0.474928		wild type	7.15927
											wild type	4.77176			wild type	2.69922		wild type	8.00807
											wild type	3.51588			wild type	0.474928		wild type	8.53401
											wild type	4.26307			wild type	1.30292		wild type	8.24321
											wild type	11.2838			wild type	0		wild type	7.10041
											wild type	10.5771			wild type	0		wild type	12.9309
											wild type	8.36286			wild type	1.58685		wild type	7.83358
											wild type	8.98153			wild type	0.758854		wild type	9.29321
											wild type	6.91116			wild type	0		wild type	9.49076
											wild type	8.68239			wild type	2.56944		wild type	7.29943
											wild type	11.454			wild type	1.48885		wild type	8.98519
											wild type	13.0008			wild type	0.474928		wild type	8.80798
											wild type	5.99018			wild type	0.474928		wild type	7.78087
											wild type	0			wild type	0.474928		wild type	6.04267
											wild type	9.05093			wild type	0.526797		wild type	6.16215
											wild type	12.1124			wild type	0.474928		wild type	6.00559
											wild type	0.521763			wild type	0		wild type	8.44704
											wild type	4.55337			wild type	0.526797		wild type	10.4044
											wild type	12.4306			wild type	0		wild type	7.32193
											wild type	11.267			wild type	0		wild type	9.2883
											wild type	9.84398			wild type	0.526797		wild type	7.47423
											wild type	8.49729			wild type	0.526797		wild type	9.01484
											wild type	6.00803			wild type	0		wild type	7.11489
											wild type	7.48274			wild type	1.00172		wild type	4.67848
											wild type	5.48557			wild type	1.00172		wild type	8.74484
											wild type	11.1757			wild type	1.00172		wild type	7.01039
											wild type	11.9757			wild type	1.30292		wild type	7.02982
											wild type	9.62849			wild type	0		wild type	6.96016
											wild type	11.6539			wild type	0.526797		wild type	8.19453
											wild type	4.85427			wild type	0		wild type	8.99008
											wild type	9.87215			wild type	0		wild type	8.68575
											wild type	3.44675			wild type	3.7899		wild type	8.21234
											wild type	11.1219			wild type	1.58685		wild type	8.22414
											wild type	8.16982			wild type	0.526797		wild type	8.26585
											wild type	1.07086			wild type	0.474928		wild type	6.50617
											wild type	3.69066			wild type	4.1003		wild type	6.81878
											wild type	8.60716			wild type	0		wild type	7.80048
											wild type	12.9059			wild type	0		wild type	9.06927
											wild type	11.632			wild type	4.71277		wild type	8.35648
											wild type	9.40812			wild type	6.18643		wild type	6.24319
											wild type	8.09105			wild type	5.11006		wild type	10.148
											wild type	12.1435			wild type	1.81153		wild type	9.36414
											wild type	2.08676			wild type	1.51476		wild type	6.88415
											wild type	4.11789			wild type	1.28565		wild type	6.69142
											wild type	0			wild type	2.18814		wild type	7.14186
											wild type	2.61012			wild type	0.526797		wild type	6.43089
											wild type	8.13345			wild type	1.03983		wild type	5.54341
											wild type	5.70499			wild type	1.58685		wild type	10.2963
											wild type	3.18766			wild type	0		wild type	11.7416
											wild type	4.71256			wild type	0.526797		wild type	11.9017
											wild type	2.91224			wild type	0.526797		wild type	14.0982
											wild type	10.4611			wild type	2.18814		wild type	10.4971
											wild type	6.61754			wild type	4.241		wild type	9.91546
											wild type	9.25496			wild type	0.526797		wild type	11.6443
											wild type	10.1494			wild type	3.62772		wild type	5.54191
											wild type	9.61754			wild type	0.474928		wild type	10.6686
											wild type	5.60996			wild type	0.526797		wild type	7.17436
											wild type	1.07086			wild type	0.474928		wild type	7.0911
											wild type	2.10485			wild type	0		wild type	9.14648
											wild type	1.07086			wild type	0		wild type	12.1921
											wild type	3.32902			wild type	0.526797		wild type	11.0481
											wild type	1.5815			wild type	0.474928		wild type	10.8027
											wild type	10.4168			wild type	0		wild type	9.72705
											wild type	10.4946			wild type	1.28565		wild type	10.9181
											wild type	4.42311			wild type	1.51476		wild type	6.84124
											wild type	9.32491			wild type	2.16543		wild type	8.64933
											wild type	0.5491			wild type	1.12042		wild type	8.28464
											wild type	4.11865			wild type	0.526797		wild type	8.03031
											wild type	7.09661			wild type	0.474928		wild type	9.97937
											wild type	11.1249			wild type	2.69675		wild type	9.24302
											wild type	4.22942			wild type	1.00172		wild type	10.9573
											wild type	10.7111			wild type	1.30292		wild type	10.0676
											wild type	9.76266			wild type	0		wild type	11.0335
											wild type	7.72489			wild type	0.526797		wild type	11.9593
											wild type	8.46513			wild type	2.59399		wild type	9.31743
											wild type	1.07086			wild type	0		wild type	12.9111
											wild type	11.4104			wild type	1.28565		wild type	7.91269
											wild type	9.54846			wild type	2.16025		wild type	9.81081
											wild type	3.28474			wild type	0		wild type	6.46778
											wild type	4.83937			wild type	0		wild type	9.00606
											wild type	1.8775			wild type	1.64722		wild type	8.11179
											wild type	4.25923			wild type	0.526797		wild type	9.92993
											wild type	11.4294			wild type	0.526797		wild type	11.4219
											wild type	8.56594			wild type	0.758854		wild type	10.8538
											wild type	9.93122			wild type	0		wild type	5.52557
											wild type	9.34623			wild type	1.03983		wild type	8.24604
											wild type	10.6006			wild type	0.474928		wild type	7.86784
											wild type	0.5491			wild type	0		wild type	7.9608
											wild type	5.28359			wild type	1.58685		wild type	10.1336
											wild type	12.3546			wild type	0.526797		wild type	9.51351
											wild type	6.63634			wild type	0		wild type	11.8906
											wild type	2.77932			wild type	0		wild type	9.45289
											wild type	11.9032			wild type	0.474928		wild type	12.4587
											wild type	0.5491			wild type	1.00172		wild type	8.04706
											wild type	8.99683			wild type	0.526797		wild type	7.34157
											wild type	0			wild type	0		wild type	8.69727
											wild type	1.07086			wild type	0.526797		wild type	6.08987
											wild type	0.5491			wild type	0.474928		wild type	5.41561
											wild type	0.521763			wild type	6.02335		wild type	12.0769
											wild type	7.54357			wild type	2.29866		wild type	7.83429
											wild type	1.3284			wild type	2.32379		wild type	9.61351
											wild type	9.13371			wild type	0.526797		wild type	7.29727
											wild type	0.521763			wild type	0.474928		wild type	8.0312
											wild type	1.0324			wild type	0		wild type	9.6699
											wild type	4.4161			wild type	1.28565		wild type	6.63617
											wild type	8.83317			wild type	0.526797		wild type	7.72216
											wild type	9.74289			wild type	0		wild type	10.2514
											wild type	8.05068			wild type	0.526797		wild type	9.46379
											wild type	8.96869			wild type	0.526797		wild type	10.7003
											wild type	1.07245			wild type	0.474928		wild type	10.7054
											wild type	10.474			wild type	0.827994		wild type	8.29955
											wild type	6.42013			wild type	0.827994		wild type	5.89019
											wild type	9.80466			wild type	0		wild type	8.7946
											wild type	1.5815			wild type	0		wild type	9.19246
											wild type	2.05271			wild type	0.526797		wild type	11.0747
											wild type	0.857232			wild type	1.48885		wild type	8.75416
											wild type	5.67358			wild type	0		wild type	10.2676
											wild type	8.15982			wild type	0		wild type	9.40604
											wild type	8.5922			wild type	0		wild type	7.19316
											wild type	7.13073			wild type	2.46736		wild type	6.86686
											wild type	0.521763			wild type	0.474928		wild type	8.79563
											wild type	1.37899			wild type	1.28565		wild type	7.49664
											wild type	2.56639			wild type	0.474928		wild type	7.77717
											wild type	0			wild type	2.65891		wild type	8.4809
											wild type	0			wild type	1.28565		wild type	8.53196
											wild type	7.1919			wild type	1.58685		wild type	7.84427
											wild type	9.30639			wild type	0		wild type	8.28548
											wild type	10.201			wild type	0		wild type	8.75303
											wild type	6.51132			wild type	2.00189		wild type	6.91083
											wild type	1.0324			wild type	1.48885		wild type	8.36149
											wild type	6.62258			wild type	1.58685		wild type	8.53177
											wild type	1.07086			wild type	1.00172		wild type	7.83347
											wild type	0			wild type	0.474928		wild type	5.50714
											wild type	10.9903			wild type	0		wild type	8.52465
											wild type	11.6104			wild type	0.474928		wild type	9.71606
											wild type	8.61758			wild type	0		wild type	9.59643
											wild type	4.98379			wild type	0		wild type	10.0788
											wild type	5.97209			wild type	0		wild type	7.41729
											wild type	12.4778			wild type	0		wild type	6.88271
											wild type	11.4053			wild type	0		wild type	8.74495
											wild type	0.521763			wild type	1.30292		wild type	8.62084
											wild type	0			wild type	2.45702		wild type	6.38405
											wild type	11.6613			wild type	0		wild type	8.85593
											wild type	1.07245			wild type	0		wild type	7.64141
											wild type	11.0263			wild type	0.474928		wild type	6.01647
											wild type	11.1734			wild type	0		wild type	4.75592
											wild type	10.3307			wild type	0		wild type	9.34896
											wild type	11.2227			wild type	0.474928		wild type	8.27701
											wild type	8.77656			wild type	0		wild type	7.81652
											wild type	5.22157			wild type	0.474928		wild type	7.52744
											wild type	12.7176			wild type	0.526797		wild type	6.60897
											wild type	0.821355			wild type	0		wild type	7.30103
											wild type	10.4756			wild type	0.474928		wild type	9.80029
											wild type	7.22898			wild type	0		wild type	11.5919
											wild type	4.70927			wild type	0		wild type	5.94628
											wild type	10.2135			wild type	0.474928		wild type	10.7121
											wild type	10.365			wild type	0		wild type	6.32385
											wild type	8.15374			wild type	0.526797		wild type	4.49669
											wild type	7.01747			wild type	0.474928		wild type	5.88637
											wild type	5.22098			wild type	0.827994		wild type	7.55051
											wild type	8.46829			wild type	1.51476		wild type	5.79392
											wild type	5.28032			wild type	0		wild type	5.45244
											wild type	2.40085			wild type	0.526797		wild type	7.83939
											wild type	0.857232			wild type	0.474928		wild type	8.26224
											wild type	9.49352			wild type	0.474928		wild type	10.5673
											wild type	6.44777			wild type	0		wild type	9.9137
											wild type	2.05271			wild type	1.00172		wild type	10.8124
											wild type	5.44031			wild type	0.526797		wild type	9.92298
											wild type	10.0511			wild type	0		wild type	12.0927
											wild type	5.48885			wild type	0.474928		wild type	8.91596
											wild type	0			wild type	2.29866		wild type	9.74691
											wild type	1.67859			wild type	0		wild type	8.97646
											wild type	10.0807			wild type	0.474928		wild type	9.94943
											wild type	11.3707			wild type	0		wild type	11.0918
											wild type	3.88225			wild type	0.474928		wild type	10.9481
											wild type	5.33319			wild type	0.526797		wild type	10.0571
											wild type	4.90869			wild type	3.35494		wild type	13.2639
											wild type	7.4942			wild type	1.79869		wild type	11.2421
											wild type	4.94819			wild type	0		wild type	6.71399
											wild type	3.87474			wild type	0		wild type	11.7738
											wild type	4.67035			wild type	2.98879		wild type	9.87317
											wild type	0			wild type	0.526797		wild type	8.13993
											wild type	7.30127			wild type	2.41108		wild type	11.0205
											wild type	3.20773			wild type	1.98233		wild type	10.2213
											wild type	9.65631			wild type	0.474928		wild type	12.4565
											wild type	8.30319			wild type	0		wild type	10.7364
											wild type	3.75423			wild type	1.58685		wild type	7.22364
											wild type	5.17767			wild type	1.00172		wild type	6.1539
											wild type	12.9695			wild type	0.526797		wild type	10.9734
											wild type	11.5355			wild type	0		wild type	10.5173
											wild type	8.6031			wild type	1.00172		wild type	11.7466
											wild type	8.66422			wild type	0.758854		wild type	9.20966
											wild type	9.18482			wild type	1.64722		wild type	5.78772
											wild type	5.50477			wild type	0.526797		wild type	12.6589
											wild type	3.94388			wild type	0.827994		wild type	9.15171
											wild type	3.85829			wild type	0.526797		wild type	11.6514
											wild type	2.40495			wild type	0.474928		wild type	7.0968
											wild type	0.5491			wild type	0		wild type	8.25114
											wild type	1.37045			wild type	0		wild type	13.0862
											wild type	1.59421			wild type	1.00172		wild type	6.08067
											wild type	1.0324			wild type	0.474928		wild type	9.63297
											wild type	0.857232			wild type	1.00172		wild type	8.14993
											wild type	1.07086			wild type	0.526797		wild type	15.2065
											wild type	9.98226			wild type	0.474928		wild type	10.6043
											wild type	4.83336			wild type	0		wild type	9.20245
											wild type	7.69949			wild type	0.526797		wild type	10.2003
											wild type	4.88799			wild type	0		wild type	10.0438
											wild type	1.07245			wild type	0		wild type	7.85314
											wild type	1.88963			wild type	0		wild type	12.7102
											wild type	9.37644			wild type	1.51476		wild type	8.67388
											wild type	0			wild type	0		wild type	9.8589
											wild type	0.5491			wild type	0		wild type	9.89673
											wild type	8.38858			wild type	1.30292		wild type	10.5374
											wild type	9.87414			wild type	0		wild type	11.7254
											wild type	9.02795			wild type	0		wild type	9.31581
											wild type	0.521763			wild type	4.62614		wild type	5.31485
											wild type	1.88963			wild type	0.526797		wild type	6.67365
											wild type	1.37045			wild type	0		wild type	8.51813
											wild type	6.33011			wild type	0		wild type	10.358
											wild type	8.30357			wild type	0		wild type	8.10873
											wild type	3.6489			wild type	0		wild type	7.95242
											wild type	8.59414			wild type	2.07819		wild type	7.35072
											wild type	2.30726			wild type	1.6783		wild type	13.9546
											wild type	11.5611			wild type	0.474928		wild type	6.98416
											wild type	9.40021			wild type	0		wild type	7.42749
											wild type	11.0273			wild type	0		wild type	9.85704
											wild type	1.88963			wild type	1.28565		wild type	7.763
											wild type	10.5839			wild type	2.80917		wild type	10.2731
											wild type	6.20957			wild type	2.72329		wild type	10.3121
											wild type	7.99251			wild type	0.758854		wild type	0.857232
											wild type	3.51632			wild type	0		wild type	9.35039
											wild type	0.521763			wild type	0.474928		wild type	5.52353
											wild type	3.92037			wild type	0.526797		wild type	6.86146
											wild type	9.81749			wild type	0		wild type	7.70319
											wild type	1.37899			wild type	0		wild type	11.4587
											wild type	10.7098			wild type	0.758854		wild type	8.97944
											wild type	10.998			wild type	0		wild type	3.5774
											wild type	8.0982			wild type	0		wild type	13.4381
											wild type	12.0792			wild type	0.758854		wild type	12.6333
											wild type	2.40085			wild type	0.758854		wild type	4.12976
											wild type	3.88199			wild type	1.00172		wild type	9.23361
											wild type	7.01692			wild type	0		wild type	6.51985
											wild type	10.9873			wild type	0		wild type	10.1517
											wild type	2.2704			wild type	1.12042		wild type	6.32103
											wild type	10.5006			wild type	0.526797		wild type	10.0215
											wild type	5.2209			wild type	0.474928		wild type	6.40553
											wild type	9.87179			wild type	2.29003		wild type	5.59097
											wild type	11.8629			wild type	1.30292		wild type	10.0391
											wild type	9.92725			wild type	0.474928		wild type	11.9824
											wild type	11.4546			wild type	0.474928		wild type	6.35533
											wild type	9.27062			wild type	0.827994		wild type	12.135
											wild type	2.40495			wild type	0.827994		wild type	5.43785
											wild type	9.15032			wild type	0.474928		wild type	11.6787
											wild type	0			wild type	0.474928		wild type	12.9429
											wild type	1.8775			wild type	0		wild type	0.521763
											wild type	2.56639			wild type	0		wild type	8.98901
											wild type	6.04184			wild type	0		wild type	8.3882
											wild type	2.91022			wild type	0		wild type	7.9138
											wild type	11.7329			wild type	0		wild type	7.74364
											wild type	2.26793			wild type	0		wild type	10.0286
											wild type	10.8475			wild type	0.526797		wild type	8.08522
											wild type	10.144			wild type	1.30292		wild type	9.41037
											wild type	10.3226			wild type	0		wild type	9.51772
											wild type	4.65582			wild type	0		wild type	8.47706
											wild type	2.49142			wild type	0		wild type	10.8358
											wild type	14.1882			wild type	0.526797		wild type	8.49448
											wild type	0.521763			wild type	0.962057		wild type	11.4759
											wild type	3.18766			wild type	0		wild type	8.98102
											wild type	0			wild type	0		wild type	11.1332
											wild type	0.5491			wild type	1.48885		wild type	7.36044
											wild type	2.77947			wild type	0		wild type	7.4408
											wild type	1.37255			wild type	0.526797		wild type	11.1475
											wild type	9.74592			wild type	1.00172		wild type	5.89019
											wild type	3.85829			wild type	0		wild type	11.9382
											wild type	1.37899			wild type	0		wild type	9.26944
											wild type	2.70095			wild type	3.63412		wild type	10.0008
											wild type	8.66763			wild type	3.69727		wild type	11.9599
											wild type	8.05733			wild type	0		wild type	5.9604
											wild type	7.49081			wild type	1.00172		wild type	9.58062
											wild type	0.521763			wild type	0.474928		wild type	3.35266
											wild type	3.35266			wild type	0.827994		wild type	8.10824
											wild type	3.20706			wild type	0.474928		wild type	7.87692
											wild type	5.92708			wild type	0.474928		wild type	12.512
											wild type	8.32225			wild type	0.474928		wild type	8.80982
											wild type	8.16356			wild type	0		wild type	5.87619
											wild type	5.82133			wild type	3.1717		wild type	8.31912
											wild type	8.88443			wild type	0.526797		wild type	8.47707
											wild type	0.857232			wild type	1.58685		wild type	8.51809
											wild type	7.51827			wild type	0.474928		wild type	9.82733
											wild type	8.8005			wild type	0		wild type	8.04879
											wild type	11.1127			wild type	0.474928		wild type	8.40651
											wild type	1.07086			wild type	1.00172		wild type	6.39066
											wild type	9.211			wild type	0.474928		wild type	8.64063
											wild type	0			wild type	0.758854		wild type	7.19748
											wild type	4.65454			wild type	1.48885		wild type	10.9297
											wild type	11.3597			wild type	0		wild type	11.6103
											wild type	5.41561			wild type	0.526797		wild type	10.4325
											wild type	2.62604			wild type	0		wild type	9.08587
											wild type	10.8227			wild type	0.526797		wild type	11.5681
											wild type	9.24373			wild type	0		wild type	7.13694
											wild type	3.57896			wild type	0		wild type	9.41618
											wild type	9.50699			wild type	0		wild type	9.86371
											wild type	7.22898			wild type	0.474928		wild type	10.7231
											wild type	5.41873			wild type	0.474928		wild type	9.31445
											wild type	11.4464			wild type	0		wild type	11.1665
											wild type	0.857232			wild type	0.474928		wild type	8.68972
											wild type	1.67859			wild type	0.526797		wild type	4.62014
											wild type	7.48667			wild type	0		wild type	10.4685
											wild type	2.05935			wild type	0		wild type	8.48628
											wild type	4.52602			wild type	0		wild type	9.4255
											wild type	4.32991			wild type	0.474928		wild type	8.95125
											wild type	4.59474			wild type	0.526797		wild type	8.79299
											wild type	8.11333			wild type	1.88694		wild type	10.476
											wild type	2.26793			wild type	0		wild type	7.50733
											wild type	1.07086			wild type	0		wild type	9.65228
											wild type	11.3525			wild type	0.526797		wild type	6.77282
											wild type	9.32235			wild type	0.827994		wild type	10.1924
											wild type	13.7696			wild type	1.81153		wild type	7.21975
											wild type	3.20773			wild type	0		wild type	9.93326
											wild type	3.18766			wild type	0		wild type	10.8859
											wild type	7.86116			wild type	0		wild type	7.04698
											wild type	1.37045			wild type	0		wild type	10.8907
											wild type	4.37683			wild type	0		wild type	7.5591
											wild type	4.3771			wild type	0		wild type	6.70951
											wild type	0.521763			wild type	0.474928		wild type	6.12443
											wild type	9.89607			wild type	0.827994		wild type	5.14768
											wild type	4.60583			wild type	0		wild type	6.6956
											wild type	0.5491			wild type	0.474928		wild type	8.63744
											wild type	1.5815			wild type	0		wild type	9.78351
											wild type	6.53607			wild type	0		wild type	10.8511
											wild type	1.89381			wild type	0.474928		wild type	4.98785
											wild type	12.0801			wild type	0		wild type	6.16935
											wild type	1.07086			wild type	0.827994		wild type	7.5782
											wild type	10.0234			wild type	0.758854		wild type	7.62084
											wild type	9.10901			wild type	0		wild type	8.73273
											wild type	8.56938			wild type	0.474928		wild type	9.72936
											wild type	3.14136			wild type	0.526797		wild type	6.68152
											wild type	8.31324			wild type	0.526797		wild type	10.1621
											wild type	9.84827			wild type	0		wild type	8.48585
											wild type	7.97285			wild type	1.28565		wild type	8.6939
											wild type	8.45265			wild type	0.474928		wild type	8.97006
											wild type	12.535			wild type	0		wild type	8.32153
											wild type	2.05271			wild type	1.77699		wild type	7.82272
											wild type	6.03756			wild type	2.49537		wild type	6.56768
											wild type	8.4934			wild type	1.30292		wild type	6.79458
											wild type	11.1112			wild type	0		wild type	9.19669
											wild type	9.98012			wild type	0.474928		wild type	9.96469
											wild type	9.7726			wild type	0.827994		wild type	6.25604
											wild type	10.4017			wild type	0.526797		wild type	7.04768
											wild type	10.8593			wild type	0.827994		wild type	7.58424
											wild type	3.10912			wild type	0.474928		wild type	6.65466
											wild type	6.93095			wild type	0		wild type	9.30514
											wild type	3.57432			wild type	0		wild type	7.96525
											wild type	6.95056			wild type	0.526797		wild type	9.44809
											wild type	1.74458			wild type	0.526797		wild type	5.74317
											wild type	7.33922			wild type	0.474928		DMAD KD	9.38384
											wild type	4.52227			wild type	0		DMAD KD	7.92188
											wild type	4.12976			wild type	0.474928		DMAD KD	8.21249
											wild type	0.821355			wild type	0.758854		DMAD KD	7.66845
											wild type	0.5491			wild type	0		DMAD KD	3.66845
											wild type	7.69291			wild type	1.58685		DMAD KD	8.64713
											wild type	4.33986			wild type	2.00189		DMAD KD	11.8117
											wild type	12.5171			wild type	1.03983		DMAD KD	8.94861
											wild type	1.67007			wild type	1.48885		DMAD KD	8.53845
											wild type	12.4882			wild type	0.526797		DMAD KD	10.4584
											wild type	11.0662			wild type	0		DMAD KD	10.3166
											wild type	11.6418			wild type	0.526797		DMAD KD	9.85934
											wild type	8.27777			wild type	0		DMAD KD	5.42174
											wild type	2.3949			wild type	0.474928		DMAD KD	8.53602
											wild type	0.521763			wild type	0		DMAD KD	9.94055
											wild type	0			wild type	0		DMAD KD	9.90112
											wild type	1.07086			wild type	0.474928		DMAD KD	8.11788
											wild type	4.02344			wild type	0		DMAD KD	5.83204
											wild type	6.17884			wild type	0.526797		DMAD KD	7.84273
											wild type	4.3006			wild type	0.526797		DMAD KD	10.5189
											wild type	6.46089			wild type	0.962057		DMAD KD	10.1691
											wild type	1.88963			wild type	0.526797		DMAD KD	11.4834
											wild type	9.06007			wild type	0		DMAD KD	9.17716
											wild type	11.6219			wild type	3.20102		DMAD KD	5.77134
											wild type	11.0156			wild type	3.58095		DMAD KD	10.0827
											wild type	3.32075			wild type	1.28565		DMAD KD	0.443207
											wild type	2.10485			wild type	1.79869		DMAD KD	10.7585
											wild type	2.2704			wild type	1.30292		DMAD KD	6.34166
											wild type	4.91732			wild type	0		DMAD KD	8.90923
											wild type	1.07086			wild type	1.64722		DMAD KD	7.13727
											wild type	5.35293			wild type	0.526797		DMAD KD	8.68101
											wild type	2.99576			wild type	0		DMAD KD	9.03776
											wild type	6.28454			wild type	1.00172		DMAD KD	10.1909
											wild type	3.20706			wild type	2.69922		DMAD KD	7.8037
											wild type	1.88963			wild type	2.66668		DMAD KD	9.20157
											wild type	10.5571			wild type	0.526797		DMAD KD	7.33296
											wild type	10.8282			wild type	0.827994		DMAD KD	11.6634
											wild type	2.18563			wild type	1.00172		DMAD KD	10.3768
											wild type	8.50613			wild type	0.474928		DMAD KD	7.38742
											wild type	7.87613			wild type	1.79005		DMAD KD	6.34762
											wild type	5.86234			wild type	0		DMAD KD	7.54008
											wild type	7.26738			wild type	1.94841		DMAD KD	6.16672
											wild type	9.24624			wild type	1.00172		DMAD KD	10.1673
											wild type	8.93998			wild type	0.474928		DMAD KD	9.23055
											wild type	9.25759			wild type	3.19485		DMAD KD	9.63546
											wild type	6.28303			wild type	0.526797		DMAD KD	9.56549
											wild type	3.52743			wild type	0.474928		DMAD KD	7.05145
											wild type	10.7754			wild type	0.827994		DMAD KD	9.57459
											wild type	3.6489			wild type	1.51476		DMAD KD	10.2986
											wild type	1.88963			wild type	1.30292		DMAD KD	7.40877
											wild type	11.265			wild type	2.32379		DMAD KD	4.58584
											wild type	3.18766			wild type	1.6783		DMAD KD	10.2306
											wild type	8.59465			wild type	2.69922		DMAD KD	6.73151
											wild type	6.17973			wild type	1.48885		DMAD KD	9.08665
											wild type	6.66687			wild type	0		DMAD KD	6.38619
											wild type	3.10912			wild type	2.65502		DMAD KD	4.30786
											wild type	12.6474			wild type	1.00172		DMAD KD	8.97504
											wild type	0.521763			wild type	0		DMAD KD	3.5011
											wild type	1.07086			wild type	1.64722		DMAD KD	8.91556
											wild type	1.5815			wild type	0		DMAD KD	4.10174
											wild type	3.90713			wild type	0		DMAD KD	9.22107
											wild type	9.50426			wild type	0.526797		DMAD KD	2.57307
											wild type	11.5273			wild type	0		DMAD KD	4.81773
											wild type	5.1332			wild type	1.94841		DMAD KD	6.37796
											wild type	0			wild type	0		DMAD KD	6.9259
											wild type	1.59421			wild type	0.474928		DMAD KD	6.79771
											wild type	1.88963			wild type	0.474928		DMAD KD	4.92304
											wild type	9.2103			wild type	2.41108		DMAD KD	6.08486
											wild type	3.32068			wild type	0		DMAD KD	4.89226
											wild type	9.92638			wild type	0.526797		DMAD KD	5.66033
											wild type	4.7102			wild type	0.526797		DMAD KD	10.3018
											wild type	0.857232			wild type	0		DMAD KD	5.00756
											wild type	9.34957			wild type	1.20337		DMAD KD	8.10379
											wild type	8.75491			wild type	1.79005		DMAD KD	6.84528
											wild type	1.59421			wild type	0.526797		DMAD KD	3.49917
											wild type	2.17231			wild type	0		DMAD KD	6.77992
											wild type	5.6032			wild type	0.526797		DMAD KD	6.72716
											wild type	1.67859			wild type	0.474928		DMAD KD	5.82716
											wild type	6.11299			wild type	0		DMAD KD	9.09905
											wild type	9.81637			wild type	0		DMAD KD	11.8057
											wild type	8.98939			wild type	0.827994		DMAD KD	6.32723
											wild type	2.69566			wild type	2.79646		DMAD KD	11.646
											wild type	6.30379			wild type	0		DMAD KD	6.76715
											wild type	9.03561			wild type	0.474928		DMAD KD	4.32281
											wild type	12.1672			wild type	2.96129		DMAD KD	8.60634
											wild type	0.5491			wild type	0		DMAD KD	7.54751
											wild type	8.28667			wild type	0		DMAD KD	6.67962
											wild type	6.41095			wild type	1.79005		DMAD KD	7.21813
											wild type	8.18286			wild type	2.45702		DMAD KD	8.50035
											wild type	0.821355			wild type	0		DMAD KD	10.0419
											wild type	9.54838			wild type	3.69727		DMAD KD	9.52673
											wild type	10.7759			wild type	2.20788		DMAD KD	4.06773
											wild type	10.5566			wild type	2.65891		DMAD KD	7.08385
											wild type	8.34849			wild type	1.00172		DMAD KD	9.86128
											wild type	0.857232			wild type	0		DMAD KD	6.27173
											wild type	0			wild type	0.474928		DMAD KD	6.31314
											wild type	1.5815			wild type	1.64722		DMAD KD	5.63218
											wild type	0			wild type	0.526797		DMAD KD	5.93367
											wild type	9.99169			wild type	0.474928		DMAD KD	10.3952
											wild type	11.4386			wild type	1.00172		DMAD KD	8.28349
											wild type	2.77566			wild type	0.758854		DMAD KD	8.87105
											wild type	11.0776			wild type	0.526797		DMAD KD	9.90373
											wild type	8.30198			wild type	0		DMAD KD	7.17162
											wild type	8.0652			wild type	4.03954		DMAD KD	7.82857
											wild type	8.47925			wild type	0.526797		DMAD KD	8.38653
											wild type	5.32434			wild type	2.69922		DMAD KD	8.3925
											wild type	1.59421			wild type	0.526797		DMAD KD	8.32822
											wild type	0			wild type	0.474928		DMAD KD	2.6836
											wild type	0			wild type	0.827994		DMAD KD	8.87692
											wild type	12.8571			wild type	0		DMAD KD	5.83366
											wild type	2.05271			wild type	1.28565		DMAD KD	4.15368
											wild type	2.91022			wild type	0.526797		DMAD KD	9.91831
											wild type	8.50081			wild type	0.474928		DMAD KD	8.94189
											wild type	7.27643			wild type	0		DMAD KD	4.04707
											wild type	6.39288			wild type	0.526797		DMAD KD	6.49601
											wild type	6.13573			wild type	0.526797		DMAD KD	9.96303
											wild type	0			wild type	0.827994		DMAD KD	8.62727
											wild type	10.3065			wild type	1.30292		DMAD KD	5.11955
											wild type	6.83653			wild type	0		DMAD KD	7.2685
											wild type	0.5491			wild type	0.827994		DMAD KD	10.185
											wild type	8.02803			wild type	1.58685		DMAD KD	5.55193
											wild type	1.89381			wild type	2.32379		DMAD KD	6.66601
											wild type	5.07595			wild type	1.30292		DMAD KD	6.49922
											wild type	7.01944			wild type	1.6783		DMAD KD	7.27515
											wild type	9.01128			wild type	0.526797		DMAD KD	6.80784
											wild type	0.821355			wild type	0		DMAD KD	8.06013
											wild type	5.22098			wild type	1.48885		DMAD KD	5.40895
											wild type	2.69566			wild type	0.758854		DMAD KD	6.85959
											wild type	7.53376			wild type	1.00172		DMAD KD	6.75099
											wild type	7.77007			wild type	0.474928		DMAD KD	5.2147
											wild type	1.37045			wild type	0.474928		DMAD KD	12.0735
											wild type	1.67859			wild type	1.28565		DMAD KD	4.26923
											wild type	9.12704			wild type	0		DMAD KD	8.30005
											wild type	8.74094			wild type	1.00172		DMAD KD	8.10889
											wild type	10.4777			wild type	0		DMAD KD	6.37937
											wild type	3.37028			wild type	0		DMAD KD	7.85636
											wild type	12.4858			wild type	0		DMAD KD	8.77872
											wild type	4.16809			wild type	1.28565		DMAD KD	5.63008
											wild type	1.5815			wild type	2.16543		DMAD KD	3.60994
											wild type	11.7554			wild type	0		DMAD KD	5.81061
											wild type	4.90247			wild type	1.94841		DMAD KD	5.82512
											wild type	8.04856			wild type	0.474928		DMAD KD	4.13635
											wild type	9.32462			wild type	0		DMAD KD	9.41345
											wild type	9.66773			wild type	0.526797		DMAD KD	5.64836
											wild type	10.2676			wild type	0.526797		DMAD KD	8.34338
											wild type	11.4731			wild type	0		DMAD KD	6.35303
											wild type	0.5491			wild type	1.28565		DMAD KD	7.58246
											wild type	12.3217			wild type	0.474928		DMAD KD	4.58117
											wild type	4.34652			wild type	0.526797		DMAD KD	1.49001
											wild type	10.697			wild type	1.79869		DMAD KD	9.10783
											wild type	10.5036			wild type	0		DMAD KD	3.19158
											wild type	5.52045			wild type	0.526797		DMAD KD	5.69022
											wild type	0.5491			wild type	2.39998		DMAD KD	5.00097
											wild type	1.88963			wild type	0		DMAD KD	6.32294
											wild type	6.11019			wild type	0.474928		DMAD KD	8.73231
											wild type	9.02851			wild type	0.526797		DMAD KD	6.05197
											wild type	2.77566			wild type	2.39998		DMAD KD	5.39581
											wild type	10.824			wild type	1.03983		DMAD KD	4.63881
											wild type	1.89381			wild type	2.82892		DMAD KD	6.01762
											wild type	2.40495			wild type	0		DMAD KD	6.29408
											wild type	9.90325			wild type	0.474928		DMAD KD	3.89235
											wild type	4.27204			wild type	0		DMAD KD	7.92599
											wild type	4.20911			wild type	1.48885		DMAD KD	7.70216
											wild type	2.56803			wild type	1.30292		DMAD KD	6.17799
											wild type	8.12059			wild type	0.474928		DMAD KD	2.77943
											wild type	9.29321			wild type	3.13787		DMAD KD	9.40183
											wild type	0			wild type	0		DMAD KD	5.60956
											wild type	9.49076			wild type	1.28565		DMAD KD	3.61983
											wild type	11.5456			wild type	1.28565		DMAD KD	4.07162
											wild type	9.49433			wild type	1.03983		DMAD KD	6.7495
											wild type	1.37045			wild type	0		DMAD KD	6.37864
											wild type	9.31719			wild type	1.2502		DMAD KD	4.36173
											wild type	9.40936			wild type	0		DMAD KD	9.15904
											wild type	1.37899			wild type	0.962057		DMAD KD	10.5247
											wild type	2.56639			wild type	0.526797		DMAD KD	10.0147
											wild type	10.0362			wild type	0.526797		DMAD KD	12.0442
											wild type	4.468			wild type	0		DMAD KD	8.05889
											wild type	8.56606			wild type	0		DMAD KD	8.5945
											wild type	8.15147			wild type	0.474928		DMAD KD	10.0019
											wild type	10.6908			wild type	0.526797		DMAD KD	5.0279
											wild type	9.83005			wild type	0		DMAD KD	10.4147
											wild type	11.5604			wild type	1.96223		DMAD KD	7.52017
											wild type	9.32192			wild type	5.17157		DMAD KD	6.84287
											wild type	2.05935			wild type	3.06865		DMAD KD	8.32578
											wild type	0			wild type	1.00172		DMAD KD	10.9582
											wild type	6.75444			wild type	0.474928		DMAD KD	9.4294
											wild type	11.5133			wild type	2.00189		DMAD KD	8.88192
											wild type	6.04267			wild type	1.6783		DMAD KD	8.26679
											wild type	7.96814			wild type	2.16543		DMAD KD	10.1126
											wild type	9.35782			wild type	2.27263		DMAD KD	4.28735
											wild type	8.10603			wild type	1.58685		DMAD KD	8.51304
											wild type	10.0276			wild type	0.526797		DMAD KD	9.16301
											wild type	6.72859			wild type	0.526797		DMAD KD	6.96352
											wild type	1.59421			wild type	0.526797		DMAD KD	8.18699
											wild type	1.37899			wild type	0.758854		DMAD KD	6.54909
											wild type	4.17547			wild type	0.827994		DMAD KD	10.5124
											wild type	4.71256			wild type	1.28565		DMAD KD	9.36257
											wild type	11.0876			wild type	0.474928		DMAD KD	9.5972
											wild type	10.5479			wild type	1.64722		DMAD KD	10.0194
											wild type	3.20444			wild type	0.526797		DMAD KD	9.77141
											wild type	4.45139			wild type	0.827994		DMAD KD	11.9353
											wild type	8.07051			wild type	2.16025		DMAD KD	6.64004
											wild type	7.9043			wild type	1.00172		DMAD KD	8.46818
											wild type	5.90069			wild type	0.827994		DMAD KD	5.3155
											wild type	3.66362			wild type	1.00172		DMAD KD	5.83319
											wild type	4.03264			wild type	2.56944		DMAD KD	6.63469
											wild type	3.25472			wild type	2.5796		DMAD KD	7.82626
											wild type	12.1675			wild type	1.20337		DMAD KD	9.91523
											wild type	9.38963			wild type	1.58685		DMAD KD	9.61089
											wild type	0			wild type	1.28565		DMAD KD	4.99142
											wild type	2.10485			wild type	4.45983		DMAD KD	7.67214
											wild type	0			wild type	0		DMAD KD	7.20247
											wild type	3.20706			wild type	0.526797		DMAD KD	6.62817
											wild type	7.72222			wild type	0.474928		DMAD KD	8.33241
											wild type	3.41775			wild type	0.758854		DMAD KD	9.00182
											wild type	10.6227			wild type	0.526797		DMAD KD	10.4411
											wild type	3.32068			wild type	0.526797		DMAD KD	8.97504
											wild type	6.93718			wild type	1.48885		DMAD KD	12.7005
											wild type	10.4044			wild type	2.00189		DMAD KD	8.00313
											wild type	0.857232			wild type	0.474928		DMAD KD	6.28432
											wild type	1.07245			wild type	1.48885		DMAD KD	6.58896
											wild type	9.28845			wild type	0.827994		DMAD KD	3.75774
											wild type	0.521763			wild type	0.526797		DMAD KD	4.24689
											wild type	9.29672			wild type	3.75591		DMAD KD	8.35223
											wild type	6.38405			wild type	1.94841		DMAD KD	4.74002
											wild type	7.32193			wild type	0.474928		DMAD KD	7.44565
											wild type	11.2498			wild type	0.474928		DMAD KD	5.39079
											wild type	11.7623			wild type	0.526797		DMAD KD	6.79479
											wild type	1.238			wild type	1.58685		DMAD KD	8.7048
											wild type	10.3686			wild type	0.474928		DMAD KD	6.1624
											wild type	3.02444			wild type	1.88694		DMAD KD	6.10219
											wild type	1.67859			wild type	0		DMAD KD	9.49125
											wild type	4.70627			wild type	0.758854		DMAD KD	9.31356
											wild type	5.99018			wild type	0.827994		DMAD KD	8.80945
											wild type	8.1827			wild type	0.758854		DMAD KD	8.808
											wild type	1.88963			wild type	0		DMAD KD	6.86636
											wild type	9.495			wild type	0.474928		DMAD KD	2.29325
											wild type	2.00767			wild type	1.00172		DMAD KD	8.66629
											wild type	1.19548			wild type	0.526797		DMAD KD	6.4407
											wild type	2.81431			wild type	0.474928		DMAD KD	8.21246
											wild type	10.1785			wild type	3.08747		DMAD KD	7.07737
											wild type	0.5491			wild type	0		DMAD KD	8.55073
											wild type	0.857232			wild type	1.51476		DMAD KD	7.75755
											wild type	3.20444			wild type	3.0018		DMAD KD	5.58397
											wild type	5.59407			wild type	2.07819		DMAD KD	5.75149
											wild type	6.89817			wild type	1.81153		DMAD KD	6.52354
											wild type	10.8883			wild type	2.16543		DMAD KD	5.06733
											wild type	9.22924			wild type	0		DMAD KD	6.0969
											wild type	1.98969			wild type	0		DMAD KD	5.8997
											wild type	6.82525			wild type	0.526797		DMAD KD	5.20767
											wild type	0.521763			wild type	0		DMAD KD	7.62538
											wild type	1.37899			wild type	0.474928		DMAD KD	7.47274
											wild type	0.5491			wild type	0		DMAD KD	5.65922
											wild type	10.8705			wild type	3.58419		DMAD KD	5.91864
											wild type	2.93767			wild type	2.00189		DMAD KD	5.58224
											wild type	0			wild type	0.474928		DMAD KD	6.53298
											wild type	0.5491			DMAD KD	0.448945		DMAD KD	7.65596
											wild type	0.821355			DMAD KD	1.76493		DMAD KD	5.806
											wild type	5.54341			DMAD KD	0.448945		DMAD KD	8.34284
											wild type	8.73503			DMAD KD	3.72496		DMAD KD	8.40137
											wild type	3.53007			DMAD KD	0		DMAD KD	7.63084
											wild type	6.30387			DMAD KD	0		DMAD KD	8.77268
											wild type	9.88436			DMAD KD	0.448945		DMAD KD	6.83555
											wild type	8.76357			DMAD KD	0.842931		DMAD KD	4.31004
											wild type	9.44777			DMAD KD	0		DMAD KD	8.4041
											wild type	2.05271			DMAD KD	0.723573		DMAD KD	6.24785
											wild type	4.21501			DMAD KD	0.98711		DMAD KD	4.08867
											wild type	0			DMAD KD	1.92038		DMAD KD	7.42036
											wild type	5.35682			DMAD KD	0		DMAD KD	6.71749
											wild type	14.5395			DMAD KD	4.1187		DMAD KD	2.25498
											wild type	7.27137			DMAD KD	0		DMAD KD	3.86385
											wild type	10.1991			DMAD KD	0.538164		DMAD KD	6.40247
											wild type	5.57556			DMAD KD	0.921996		DMAD KD	5.55505
											wild type	10.6067			DMAD KD	0		DMAD KD	5.0711
											wild type	1.98969			DMAD KD	0.723573		DMAD KD	5.29832
											wild type	6.4729			DMAD KD	0.448945		DMAD KD	6.56816
											wild type	3.93245			DMAD KD	0		DMAD KD	6.0825
											wild type	4.77922			DMAD KD	2.46465		DMAD KD	7.80108
											wild type	11.0361			DMAD KD	3.10194		DMAD KD	9.08338
											wild type	11.2482			DMAD KD	3.48122		DMAD KD	5.95247
											wild type	9.40538			DMAD KD	0.538164		DMAD KD	10.5521
											wild type	10.1938			DMAD KD	0		DMAD KD	6.0921
											wild type	12.1394			DMAD KD	0		DMAD KD	0.443207
											wild type	2.05935			DMAD KD	0.448945		DMAD KD	5.58397
											wild type	8.06466			DMAD KD	0.538164		DMAD KD	7.16795
											wild type	3.32068			DMAD KD	0		DMAD KD	2.05213
											wild type	4.12672			DMAD KD	0.98711		DMAD KD	4.32466
											wild type	9.01484			DMAD KD	0.538164		DMAD KD	6.55443
											wild type	7.79096			DMAD KD	0.98711		DMAD KD	7.25529
											wild type	2.43347			DMAD KD	0		DMAD KD	10.1574
											wild type	0.5491			DMAD KD	0.538164		DMAD KD	8.80791
											wild type	7.11489			DMAD KD	0.921996		DMAD KD	10.3038
											wild type	10.2082			DMAD KD	0.723573		DMAD KD	8.96574
											wild type	3.85829			DMAD KD	0.448945		DMAD KD	11.0346
											wild type	1.37899			DMAD KD	0.538164		DMAD KD	6.77341
											wild type	0			DMAD KD	0.448945		DMAD KD	8.18166
											wild type	3.61557			DMAD KD	0		DMAD KD	7.33406
											wild type	1.37899			DMAD KD	0		DMAD KD	7.31682
											wild type	9.9556			DMAD KD	1.20527		DMAD KD	8.3709
											wild type	10.0837			DMAD KD	0.448945		DMAD KD	10.0926
											wild type	7.9053			DMAD KD	1.78009		DMAD KD	6.71198
											wild type	4.48538			DMAD KD	0		DMAD KD	10.0836
											wild type	11.7695			DMAD KD	0.448945		DMAD KD	10.0061
											wild type	2.18563			DMAD KD	0.448945		DMAD KD	6.59812
											wild type	6.19621			DMAD KD	0		DMAD KD	10.7968
											wild type	1.8775			DMAD KD	0		DMAD KD	7.98625
											wild type	0.521763			DMAD KD	0		DMAD KD	7.64849
											wild type	8.07372			DMAD KD	0		DMAD KD	9.67991
											wild type	2.84126			DMAD KD	0.538164		DMAD KD	9.01451
											wild type	10.9813			DMAD KD	1.46016		DMAD KD	11.5316
											wild type	0			DMAD KD	0.448945		DMAD KD	9.86175
											wild type	2.43347			DMAD KD	0.538164		DMAD KD	4.22654
											wild type	1.37899			DMAD KD	2.54805		DMAD KD	6.21452
											wild type	1.74458			DMAD KD	2.67318		DMAD KD	10.5074
											wild type	9.6239			DMAD KD	2.87605		DMAD KD	10.0145
											wild type	9.1456			DMAD KD	0.98711		DMAD KD	10.5815
											wild type	3.11066			DMAD KD	0.842931		DMAD KD	8.45768
											wild type	2.40085			DMAD KD	1.20527		DMAD KD	5.82004
											wild type	10.2648			DMAD KD	1.29188		DMAD KD	11.8274
											wild type	2.49142			DMAD KD	2.5349		DMAD KD	7.65851
											wild type	4.44578			DMAD KD	0.448945		DMAD KD	10.3926
											wild type	2.91022			DMAD KD	0.723573		DMAD KD	4.54785
											wild type	4.45139			DMAD KD	0.842931		DMAD KD	7.78587
											wild type	3.78562			DMAD KD	0.842931		DMAD KD	11.3994
											wild type	0.521763			DMAD KD	0.538164		DMAD KD	5.43965
											wild type	3.98591			DMAD KD	0		DMAD KD	9.18188
											wild type	6.95527			DMAD KD	0.921996		DMAD KD	6.01053
											wild type	9.24302			DMAD KD	0		DMAD KD	15.615
											wild type	3.36974			DMAD KD	0		DMAD KD	7.3966
											wild type	4.62368			DMAD KD	1.29188		DMAD KD	7.22025
											wild type	6.15219			DMAD KD	0.448945		DMAD KD	8.25959
											wild type	4.71894			DMAD KD	0.98711		DMAD KD	7.97706
											wild type	1.5815			DMAD KD	0.448945		DMAD KD	7.38401
											wild type	7.17868			DMAD KD	0.723573		DMAD KD	10.2768
											wild type	7.18312			DMAD KD	1.76493		DMAD KD	7.17243
											wild type	3.20773			DMAD KD	0.448945		DMAD KD	7.54525
											wild type	7.62208			DMAD KD	0.448945		DMAD KD	9.35735
											wild type	5.80752			DMAD KD	0.98711		DMAD KD	9.27526
											wild type	2.9265			DMAD KD	3.31847		DMAD KD	10.6285
											wild type	6.48485			DMAD KD	1.78009		DMAD KD	8.79848
											wild type	7.99489			DMAD KD	0.538164		DMAD KD	2.33426
											wild type	7.29677			DMAD KD	0		DMAD KD	7.75
											wild type	4.64307			DMAD KD	1.5665		DMAD KD	6.56294
											wild type	8.46201			DMAD KD	0		DMAD KD	8.4834
											wild type	3.12151			DMAD KD	0.538164		DMAD KD	4.42395
											wild type	3.02444			DMAD KD	0.538164		DMAD KD	6.00593
											wild type	3.76999			DMAD KD	0		DMAD KD	5.22316
											wild type	2.77932			DMAD KD	0.538164		DMAD KD	11.5065
											wild type	0.521763			DMAD KD	0		DMAD KD	6.49239
											wild type	0			DMAD KD	0		DMAD KD	5.97089
											wild type	7.37064			DMAD KD	0.98711		DMAD KD	7.01404
											wild type	1.07086			DMAD KD	1.20527		DMAD KD	5.22758
											wild type	4.02257			DMAD KD	0.723573		DMAD KD	9.76903
											wild type	3.98591			DMAD KD	0.538164		DMAD KD	8.17856
											wild type	8.66604			DMAD KD	0		DMAD KD	1.82342
											wild type	0.521763			DMAD KD	0.538164		DMAD KD	7.17142
											wild type	0.5491			DMAD KD	0.538164		DMAD KD	4.02713
											wild type	9.4134			DMAD KD	1.31381		DMAD KD	7.29459
											wild type	12.8165			DMAD KD	0.98711		DMAD KD	5.53557
											wild type	8.82236			DMAD KD	2.66882		DMAD KD	9.54292
											wild type	0.821355			DMAD KD	1.61561		DMAD KD	7.1431
											wild type	6.88365			DMAD KD	0.448945		DMAD KD	3.72532
											wild type	1.37045			DMAD KD	0		DMAD KD	11.6271
											wild type	0.5491			DMAD KD	0		DMAD KD	11.5452
											wild type	0.857232			DMAD KD	0.842931		DMAD KD	0.443207
											wild type	4.06394			DMAD KD	2.0482		DMAD KD	10.2059
											wild type	1.07086			DMAD KD	1.76493		DMAD KD	6.13204
											wild type	4.65454			DMAD KD	2.75245		DMAD KD	9.08816
											wild type	3.02357			DMAD KD	0.98711		DMAD KD	6.33149
											wild type	2.05935			DMAD KD	0.538164		DMAD KD	8.53144
											wild type	1.67859			DMAD KD	0		DMAD KD	5.65077
											wild type	1.0324			DMAD KD	0.448945		DMAD KD	4.3878
											wild type	0.521763			DMAD KD	0.98711		DMAD KD	9.19402
											wild type	4.47792			DMAD KD	4.45416		DMAD KD	11.7905
											wild type	3.78916			DMAD KD	1.92038		DMAD KD	3.3589
											wild type	2.51304			DMAD KD	4.9457		DMAD KD	11.7744
											wild type	8.52576			DMAD KD	4.25247		DMAD KD	4.7747
											wild type	9.95125			DMAD KD	1.5665		DMAD KD	9.99818
											wild type	4.16809			DMAD KD	1.97851		DMAD KD	11.0756
											wild type	4.04622			DMAD KD	0.921996		DMAD KD	1.49001
											wild type	7.07254			DMAD KD	4.56894		DMAD KD	7.73419
											wild type	2.77932			DMAD KD	0.723573		DMAD KD	6.88445
											wild type	3.53002			DMAD KD	2.33447		DMAD KD	6.79204
											wild type	8.992			DMAD KD	0.98711		DMAD KD	5.67234
											wild type	9.12083			DMAD KD	0.842931		DMAD KD	7.45325
											wild type	0			DMAD KD	0.98711		DMAD KD	7.25383
											wild type	4.11789			DMAD KD	0.448945		DMAD KD	8.57038
											wild type	0			DMAD KD	2.26178		DMAD KD	9.28838
											wild type	10.334			DMAD KD	2.43246		DMAD KD	8.0614
											wild type	6.55811			DMAD KD	0.448945		DMAD KD	9.725
											wild type	3.70654			DMAD KD	3.1364		DMAD KD	7.85971
											wild type	3.70721			DMAD KD	0		DMAD KD	10.3007
											wild type	6.34513			DMAD KD	0.98711		DMAD KD	7.44514
											wild type	0.5491			DMAD KD	0		DMAD KD	9.78503
											wild type	4.02257			DMAD KD	0		DMAD KD	4.62993
											wild type	10.148			DMAD KD	0.723573		DMAD KD	4.70324
											wild type	6.5188			DMAD KD	0		DMAD KD	11.4213
											wild type	3.57896			DMAD KD	0.538164		DMAD KD	3.00309
											wild type	3.20706			DMAD KD	1.50546		DMAD KD	11.5154
											wild type	6.13143			DMAD KD	0.448945		DMAD KD	9.09265
											wild type	1.37045			DMAD KD	0.448945		DMAD KD	10.0451
											wild type	4.51719			DMAD KD	0.448945		DMAD KD	10.414
											wild type	0.521763			DMAD KD	0.448945		DMAD KD	4.7653
											wild type	3.69216			DMAD KD	1.92038		DMAD KD	8.27847
											wild type	6.36931			DMAD KD	2.78172		DMAD KD	2.77768
											wild type	0.5491			DMAD KD	0.842931		DMAD KD	6.0494
											wild type	10.2286			DMAD KD	1.26174		DMAD KD	7.21695
											wild type	0			DMAD KD	0.723573		DMAD KD	12.068
											wild type	0.821355			DMAD KD	0.448945		DMAD KD	9.0622
											wild type	0.521763			DMAD KD	0		DMAD KD	5.10402
											wild type	4.89455			DMAD KD	0.538164		DMAD KD	6.29653
											wild type	1.5815			DMAD KD	0.448945		DMAD KD	7.62891
											wild type	3.07223			DMAD KD	4.71396		DMAD KD	7.52335
											wild type	2.93767			DMAD KD	0.448945		DMAD KD	7.29599
											wild type	3.20773			DMAD KD	0.921996		DMAD KD	5.46477
											wild type	2.30726			DMAD KD	1.29188		DMAD KD	6.82492
											wild type	0.521763			DMAD KD	5.26644		DMAD KD	6.1665
											wild type	6.24325			DMAD KD	0.448945		DMAD KD	5.94778
											wild type	5.3982			DMAD KD	0.98711		DMAD KD	5.51532
											wild type	8.90526			DMAD KD	5.33601		DMAD KD	10.5845
											wild type	8.23861			DMAD KD	7.34219		DMAD KD	10.8751
											wild type	2.43347			DMAD KD	5.81477		DMAD KD	7.11498
											wild type	7.85132			DMAD KD	1.78009		DMAD KD	6.83513
											wild type	0.521763			DMAD KD	0.921996		DMAD KD	10.5192
											wild type	4.91428			DMAD KD	1.20527		DMAD KD	4.6922
											wild type	1.5815			DMAD KD	2.87933		DMAD KD	6.22846
											wild type	3.25472			DMAD KD	0		DMAD KD	7.66449
											wild type	6.88415			DMAD KD	0.448945		DMAD KD	10.3794
											wild type	1.0324			DMAD KD	1.05651		DMAD KD	7.2872
											wild type	1.74458			DMAD KD	1.94467		DMAD KD	10.4465
											wild type	10.2679			DMAD KD	0.538164		DMAD KD	7.32204
											wild type	11.598			DMAD KD	0		DMAD KD	2.46486
											wild type	3.0068			DMAD KD	0.723573		DMAD KD	8.9589
											wild type	9.98442			DMAD KD	2.26178		DMAD KD	7.6797
											wild type	9.4342			DMAD KD	0		DMAD KD	7.16534
											wild type	5.79392			DMAD KD	3.62937		DMAD KD	6.88311
											wild type	9.03303			DMAD KD	1.20527		DMAD KD	8.60774
											wild type	4.96433			DMAD KD	0		DMAD KD	7.68222
											wild type	11.1272			DMAD KD	0		DMAD KD	6.16403
											wild type	6.09813			DMAD KD	0.538164		DMAD KD	9.0849
											wild type	7.29164			DMAD KD	0.842931		DMAD KD	6.06224
											wild type	10.0273			DMAD KD	0.538164		DMAD KD	9.25927
											wild type	3.20706			DMAD KD	0		DMAD KD	5.49838
											wild type	2.40085			DMAD KD	0.538164		DMAD KD	8.75205
											wild type	6.9274			DMAD KD	1.26174		DMAD KD	9.46953
											wild type	9.55245			DMAD KD	1.92038		DMAD KD	6.07461
											wild type	8.69207			DMAD KD	0.98711		DMAD KD	9.13268
											wild type	11.3446			DMAD KD	0.921996		DMAD KD	4.98735
											wild type	0.521763			DMAD KD	0		DMAD KD	6.15613
											wild type	3.02357			DMAD KD	2.85512		DMAD KD	6.69683
											wild type	10.7424			DMAD KD	3.23298		DMAD KD	5.78719
											wild type	1.07086			DMAD KD	0.723573		DMAD KD	7.62245
											wild type	0.821355			DMAD KD	1.61561		DMAD KD	7.28924
											wild type	2.26793			DMAD KD	0.98711		DMAD KD	8.92965
											wild type	7.61964			DMAD KD	0.538164		DMAD KD	8.6941
											wild type	2.61012			DMAD KD	3.50649		DMAD KD	5.63218
											wild type	9.65738			DMAD KD	0.723573		DMAD KD	6.5136
											wild type	4.88527			DMAD KD	1.74343		DMAD KD	6.05503
											wild type	7.33038			DMAD KD	1.5665		DMAD KD	6.82482
											wild type	5.54341			DMAD KD	0.448945		DMAD KD	8.33726
											wild type	2.90434			DMAD KD	0.538164		DMAD KD	8.85092
											wild type	6.37382			DMAD KD	2.71263		DMAD KD	6.10356
											wild type	11.7416			DMAD KD	0		DMAD KD	10.3256
											wild type	13.2214			DMAD KD	0.448945		DMAD KD	8.02676
											wild type	9.90839			DMAD KD	0		DMAD KD	8.5092
											wild type	9.20392			DMAD KD	0.448945		DMAD KD	6.28755
											wild type	8.04091			DMAD KD	2.72892		DMAD KD	7.44729
											wild type	5.79297			DMAD KD	0		DMAD KD	6.95512
											wild type	3.47375			DMAD KD	0.448945		DMAD KD	7.01972
											wild type	11.6685			DMAD KD	1.61561		DMAD KD	6.48069
											wild type	10.9073			DMAD KD	0.448945		DMAD KD	8.61829
											wild type	11.532			DMAD KD	0.98711		DMAD KD	8.40117
											wild type	10.0775			DMAD KD	0.538164		DMAD KD	5.73871
											wild type	6.10121			DMAD KD	0		DMAD KD	5.81527
											wild type	6.5457			DMAD KD	0		DMAD KD	6.18623
											wild type	14.0982			DMAD KD	0.448945		DMAD KD	8.59052
											wild type	2.94255			DMAD KD	0.98711		DMAD KD	9.56073
											wild type	10.0652			DMAD KD	0.723573		DMAD KD	5.42715
											wild type	14.3632			DMAD KD	0.98711		DMAD KD	9.46362
											wild type	10.4971			DMAD KD	6.51776		DMAD KD	5.71155
											wild type	1.07086			DMAD KD	2.66882
											wild type	4.37114			DMAD KD	2.42636
											wild type	12.1513			DMAD KD	0.448945
											wild type	10.7357			DMAD KD	0
											wild type	2.91224			DMAD KD	0.538164
											wild type	10.7026			DMAD KD	1.9463
											wild type	12.6978			DMAD KD	0
											wild type	11.6443			DMAD KD	0.448945
											wild type	13.927			DMAD KD	0
											wild type	3.8283			DMAD KD	0
											wild type	12.1581			DMAD KD	0
											wild type	0.857232			DMAD KD	0
											wild type	1.07086			DMAD KD	1.29188
											wild type	0			DMAD KD	0.842931
											wild type	5.35262			DMAD KD	0.538164
											wild type	4.61519			DMAD KD	0
											wild type	10.5859			DMAD KD	1.05651
											wild type	10.7929			DMAD KD	0.723573
											wild type	12.3008			DMAD KD	0.98711
											wild type	5.06257			DMAD KD	1.29188
											wild type	10.6686			DMAD KD	2.78739
											wild type	11.0571			DMAD KD	0.448945
											wild type	7.17436			DMAD KD	1.29188
											wild type	11.4069			DMAD KD	0
											wild type	5.01119			DMAD KD	0.921996
											wild type	3.63697			DMAD KD	0.842931
											wild type	11.9476			DMAD KD	1.97851
											wild type	11.0481			DMAD KD	1.78009
											wild type	7.0911			DMAD KD	0.448945
											wild type	11.3074			DMAD KD	1.94467
											wild type	12.7359			DMAD KD	0
											wild type	10.9212			DMAD KD	0
											wild type	10.0188			DMAD KD	0.842931
											wild type	11.0949			DMAD KD	0.98711
											wild type	10.5304			DMAD KD	0.98711
											wild type	2.10485			DMAD KD	1.97851
											wild type	11.2631			DMAD KD	1.50546
											wild type	4.38386			DMAD KD	0.448945
											wild type	11.7081			DMAD KD	0.448945
											wild type	12.6096			DMAD KD	1.5665
											wild type	12.4507			DMAD KD	0.98711
											wild type	11.7783			DMAD KD	0.723573
											wild type	4.96981			DMAD KD	1.92038
											wild type	11.8049			DMAD KD	0.448945
											wild type	4.51762			DMAD KD	0.538164
											wild type	11.5522			DMAD KD	1.29188
											wild type	12.5217			DMAD KD	0.538164
											wild type	10.1377			DMAD KD	1.26174
											wild type	8.24079			DMAD KD	1.26174
											wild type	10.8027			DMAD KD	0.538164
											wild type	10.5106			DMAD KD	0.538164
											wild type	11.2073			DMAD KD	0
											wild type	1.07086			DMAD KD	0.98711
											wild type	9.72705			DMAD KD	0
											wild type	6.1743			DMAD KD	0.538164
											wild type	10.9181			DMAD KD	0.538164
											wild type	6.84124			DMAD KD	0
											wild type	10.7283			DMAD KD	0.538164
											wild type	7.46256			DMAD KD	0
											wild type	11.1707			DMAD KD	0
											wild type	6.94042			DMAD KD	1.97851
											wild type	10.1736			DMAD KD	1.22109
											wild type	12.9166			DMAD KD	0.538164
											wild type	13.141			DMAD KD	0.538164
											wild type	7.17001			DMAD KD	0
											wild type	8.28464			DMAD KD	0.448945
											wild type	1.0324			DMAD KD	0.448945
											wild type	3.7703			DMAD KD	2.62281
											wild type	8.31083			DMAD KD	0
											wild type	13.2418			DMAD KD	0.448945
											wild type	9.97937			DMAD KD	0.448945
											wild type	5.24086			DMAD KD	3.03421
											wild type	5.49191			DMAD KD	0.723573
											wild type	7.85131			DMAD KD	0
											wild type	15.4665			DMAD KD	0.538164
											wild type	12.554			DMAD KD	0
											wild type	11.0674			DMAD KD	0.538164
											wild type	10.3456			DMAD KD	1.26174
											wild type	7.55505			DMAD KD	0.538164
											wild type	10.2558			DMAD KD	0.98711
											wild type	11.2732			DMAD KD	0.98711
											wild type	11.0899			DMAD KD	3.03421
											wild type	10.7122			DMAD KD	0.723573
											wild type	10.9573			DMAD KD	2.87605
											wild type	14.3774			DMAD KD	1.76493
											wild type	0			DMAD KD	0
											wild type	9.35201			DMAD KD	0.538164
											wild type	10.1828			DMAD KD	1.29188
											wild type	12.9863			DMAD KD	1.50546
											wild type	10.4692			DMAD KD	0.538164
											wild type	8.64417			DMAD KD	0.538164
											wild type	10.5576			DMAD KD	0.448945
											wild type	2.99846			DMAD KD	2.26178
											wild type	10.0676			DMAD KD	2.77078
											wild type	1.88963			DMAD KD	0
											wild type	4.84			DMAD KD	0.98711
											wild type	11.0335			DMAD KD	0.448945
											wild type	1.37045			DMAD KD	0.448945
											wild type	11.7571			DMAD KD	0.448945
											wild type	11.1685			DMAD KD	2.26178
											wild type	11.9593			DMAD KD	1.46016
											wild type	8.54904			DMAD KD	0.538164
											wild type	3.5033			DMAD KD	0
											wild type	5.70019			DMAD KD	0
											wild type	9.77621			DMAD KD	0
											wild type	12.8834			DMAD KD	0.538164
											wild type	12.0861			DMAD KD	0.448945
											wild type	12.9111			DMAD KD	0.448945
											wild type	13.6548			DMAD KD	0.538164
											wild type	3.14504			DMAD KD	0.448945
											wild type	13.766			DMAD KD	1.26174
											wild type	11.3599			DMAD KD	0.448945
											wild type	7.91269			DMAD KD	0.448945
											wild type	0			DMAD KD	2.14309
											wild type	11.5319			DMAD KD	0.538164
											wild type	10.3102			DMAD KD	0.448945
											wild type	9.26859			DMAD KD	4.34922
											wild type	14.9703			DMAD KD	0.448945
											wild type	9.81081			DMAD KD	1.50546
											wild type	4.08283			DMAD KD	0.448945
											wild type	6.46778			DMAD KD	0.448945
											wild type	13.7398			DMAD KD	0.538164
											wild type	1.74458			DMAD KD	1.91686
											wild type	13.8956			DMAD KD	2.56028
											wild type	5.5731			DMAD KD	1.26174
											wild type	9.93249			DMAD KD	0.538164
											wild type	10.5135			DMAD KD	0.538164
											wild type	11.4219			DMAD KD	0.538164
											wild type	4.74471			DMAD KD	3.36902
											wild type	8.96872			DMAD KD	2.67318
											wild type	10.631			DMAD KD	0
											wild type	10.8538			DMAD KD	0.98711
											wild type	13.0515			DMAD KD	0.842931
											wild type	5.47174			DMAD KD	0
											wild type	6.15069			DMAD KD	0.538164
											wild type	12.5111			DMAD KD	0.538164
											wild type	11.0772			DMAD KD	0
											wild type	8.24604			DMAD KD	0.538164
											wild type	7.86784			DMAD KD	1.26174
											wild type	7.9608			DMAD KD	0.842931
											wild type	5.19598			DMAD KD	0
											wild type	9.51351			DMAD KD	0.538164
											wild type	0.521763			DMAD KD	0.448945
											wild type	0			DMAD KD	1.29188
											wild type	10.3354			DMAD KD	1.26174
											wild type	11.234			DMAD KD	0
											wild type	3.88225			DMAD KD	0
											wild type	14.29			DMAD KD	1.46016
											wild type	9.45289			DMAD KD	0.448945
											wild type	10.5919			DMAD KD	0
											wild type	11.8675			DMAD KD	0
											wild type	4.46276			DMAD KD	2.62923
											wild type	9.59516			DMAD KD	0
											wild type	8.72312			DMAD KD	0
											wild type	8.04706			DMAD KD	0
											wild type	8.66779			DMAD KD	0.448945
											wild type	9.52019			DMAD KD	0.538164
											wild type	7.34157			DMAD KD	0.538164
											wild type	10.4831			DMAD KD	0.538164
											wild type	9.86249			DMAD KD	1.26174
											wild type	3.82425			DMAD KD	0.538164
											wild type	0.857232			DMAD KD	0.448945
											wild type	10.0825			DMAD KD	0.723573
											wild type	2.43347			DMAD KD	0.921996
											wild type	9.05477			DMAD KD	0.723573
											wild type	0			DMAD KD	0.538164
											wild type	8.69727			DMAD KD	0
											wild type	1.89381			DMAD KD	0.98711
											wild type	10.2793			DMAD KD	0.538164
											wild type	5.15468			DMAD KD	0.98711
											wild type	10.8801			DMAD KD	0.538164
											wild type	3.41574			DMAD KD	0.538164
											wild type	7.57122			DMAD KD	0
											wild type	11.2623			DMAD KD	0.448945
											wild type	0.521763			DMAD KD	0.538164
											wild type	0.857232			DMAD KD	0.98711
											wild type	3.28353			DMAD KD	4.1187
											wild type	8.48407			DMAD KD	4.53357
											wild type	12.6642			DMAD KD	0.448945
											wild type	9.86992			DMAD KD	0
											wild type	5.3982			DMAD KD	0
											wild type	4.73205			DMAD KD	1.26174
											wild type	6.47899			DMAD KD	0
											wild type	2.19391			DMAD KD	0.538164
											wild type	1.5815			DMAD KD	0.723573
											wild type	2.17231			DMAD KD	0.448945
											wild type	9.61351			DMAD KD	3.80539
											wild type	3.97938			DMAD KD	0
											wild type	7.86775			DMAD KD	0.538164
											wild type	8.97034			DMAD KD	0
											wild type	8.33471			DMAD KD	0.448945
											wild type	1.89381			DMAD KD	0
											wild type	2.56803			DMAD KD	0.723573
											wild type	3.10912			DMAD KD	0.448945
											wild type	0			DMAD KD	0
											wild type	10.8713			DMAD KD	1.46016
											wild type	1.07245			DMAD KD	0.448945
											wild type	1.59421			DMAD KD	0
											wild type	6.71063			DMAD KD	0.448945
											wild type	6.61187			DMAD KD	0
											wild type	6.32585			DMAD KD	0.98711
											wild type	9.64467			DMAD KD	0.538164
											wild type	9.59228			DMAD KD	1.29188
											wild type	6.35374			DMAD KD	0.448945
											wild type	6.56034			DMAD KD	0
											wild type	12.879			DMAD KD	0.448945
											wild type	5.6385			DMAD KD	0.98711
											wild type	11.2055			DMAD KD	0.448945
											wild type	12.0294			DMAD KD	1.26174
											wild type	9.9013			DMAD KD	1.26174
											wild type	5.27603			DMAD KD	0.448945
											wild type	5.54947			DMAD KD	0.538164
											wild type	12.5237			DMAD KD	0.448945
											wild type	4.77021			DMAD KD	3.05706
											wild type	12.0324			DMAD KD	0.448945
											wild type	7.52332			DMAD KD	0.448945
											wild type	7.03168			DMAD KD	0.98711
											wild type	7.66774			DMAD KD	1.07745
											wild type	6.04267			DMAD KD	3.10796
											wild type	10.3651			DMAD KD	0.448945
											wild type	10.4383			DMAD KD	0.448945
											wild type	11.5794			DMAD KD	0.448945
											wild type	8.09997			DMAD KD	0.98711
											wild type	10.097			DMAD KD	1.26174
											wild type	10.293			DMAD KD	0.538164
											wild type	11.832			DMAD KD	0.98711
											wild type	11.105			DMAD KD	0.448945
											wild type	10.61			DMAD KD	0.448945
											wild type	10.7003			DMAD KD	0.921996
											wild type	9.98023			DMAD KD	0.448945
											wild type	0.5491			DMAD KD	0.448945
											wild type	10.1227			DMAD KD	0.921996
											wild type	10.6412			DMAD KD	0.921996
											wild type	1.37899			DMAD KD	3.25611
											wild type	11.3584			DMAD KD	2.84655
											wild type	12.1512			DMAD KD	0.448945
											wild type	12.9104			DMAD KD	0.448945
											wild type	9.89243			DMAD KD	0.98711
											wild type	10.4124			DMAD KD	0
											wild type	11.6246			DMAD KD	0.538164
											wild type	8.20235			DMAD KD	2.48751
											wild type	8.7946			DMAD KD	1.97851
											wild type	5.729			DMAD KD	0.842931
											wild type	8.69409			DMAD KD	1.92038
											wild type	1.0324			DMAD KD	3.77881
											wild type	4.3706			DMAD KD	2.33447
											wild type	1.75976			DMAD KD	0.538164
											wild type	0			DMAD KD	1.50546
											wild type	0			DMAD KD	0.921996
											wild type	3.96426			DMAD KD	0
											wild type	5.38658			DMAD KD	0.538164
											wild type	7.77385			DMAD KD	0.448945
											wild type	9.90084			DMAD KD	0.448945
											wild type	8.41756			DMAD KD	0.448945
											wild type	9.93465			DMAD KD	0
											wild type	3.43985			DMAD KD	0.448945
											wild type	7.477			DMAD KD	0
											wild type	11.0747			DMAD KD	0.98711
											wild type	8.86746			DMAD KD	0
											wild type	2.05935			DMAD KD	0
											wild type	2.51831			DMAD KD	0.98711
											wild type	0.521763			DMAD KD	1.46016
											wild type	2.56639			DMAD KD	1.07745
											wild type	3.8283			DMAD KD	0.538164
											wild type	0.5491			DMAD KD	2.29854
											wild type	4.65436			DMAD KD	0
											wild type	3.25723			DMAD KD	0.538164
											wild type	3.18559			DMAD KD	0.98711
											wild type	0			DMAD KD	0.538164
											wild type	11.2453			DMAD KD	0
											wild type	8.75416			DMAD KD	0.448945
											wild type	11.4643			DMAD KD	1.78009
											wild type	4.9605			DMAD KD	0
											wild type	2.68139			DMAD KD	0.538164
											wild type	0.521763			DMAD KD	0.448945
											wild type	3.82367			DMAD KD	0
											wild type	5.75			DMAD KD	1.29188
											wild type	5.39493			DMAD KD	0.538164
											wild type	4.33972			DMAD KD	0.448945
											wild type	1.3284			DMAD KD	2.43246
											wild type	9.93648			DMAD KD	3.19954
											wild type	7.73238			DMAD KD	1.07745
											wild type	3.88199			DMAD KD	2.85512
											wild type	7.74724			DMAD KD	0.98711
											wild type	8.91086			DMAD KD	0.448945
											wild type	11.1011			DMAD KD	0.98711
											wild type	13.293			DMAD KD	0.538164
											wild type	7.19316			DMAD KD	0.842931
											wild type	3.43888			DMAD KD	1.40813
											wild type	10.7445			DMAD KD	0.98711
											wild type	6.43722			DMAD KD	3.84625
											wild type	13.5666			DMAD KD	0
											wild type	9.36173			DMAD KD	2.15674
											wild type	3.11273			DMAD KD	1.29188
											wild type	10.8131			DMAD KD	0.538164
											wild type	10.7383			DMAD KD	2.67318
											wild type	9.1847			DMAD KD	2.77078
											wild type	2.61625			DMAD KD	1.5665
											wild type	4.5087			DMAD KD	2.07858
											wild type	10.27			DMAD KD	0.448945
											wild type	11.5868			DMAD KD	4.48043
											wild type	6.43996			DMAD KD	0.842931
											wild type	1.37045			DMAD KD	0
											wild type	7.43468			DMAD KD	3.50649
											wild type	6.19141			DMAD KD	2.48751
											wild type	7.49664			DMAD KD	3.03421
											wild type	8.12223			DMAD KD	2.15674
											wild type	2.77566			DMAD KD	1.76493
											wild type	5.70478			DMAD KD	1.50546
											wild type	6.64113			DMAD KD	0.98711
											wild type	2.91224			DMAD KD	1.78009
											wild type	7.77717			DMAD KD	2.67318
											wild type	9.66481			DMAD KD	0.98711
											wild type	8.78258			DMAD KD	1.76493
											wild type	9.03092			DMAD KD	0.723573
											wild type	9.59972			DMAD KD	0.448945
											wild type	3.57977			DMAD KD	0.448945
											wild type	5.43733			DMAD KD	2.15674
											wild type	7.08195			DMAD KD	0.538164
											wild type	3.41574			DMAD KD	2.54805
											wild type	13.6434			DMAD KD	0.538164
											wild type	8.38284			DMAD KD	0
											wild type	11.0865			DMAD KD	0
											wild type	8.4809			DMAD KD	2.71263
											wild type	12.2281			DMAD KD	0.538164
											wild type	0.521763			DMAD KD	0.448945
											wild type	9.6639			DMAD KD	0.448945
											wild type	1.37255			DMAD KD	0.448945
											wild type	11.762			DMAD KD	6.0958
											wild type	7.9053			DMAD KD	1.76493
											wild type	7.84427			DMAD KD	1.76493
											wild type	7.90775			DMAD KD	0.448945
											wild type	8.57002			DMAD KD	0.98711
											wild type	0.5491			DMAD KD	0.842931
											wild type	10.7453			DMAD KD	0.538164
											wild type	8.28548			DMAD KD	0.842931
											wild type	6.49492			DMAD KD	0
											wild type	6.35905			DMAD KD	2.66882
											wild type	10.3447			DMAD KD	1.50546
											wild type	2.69566			DMAD KD	0.538164
											wild type	8.75303			DMAD KD	3.82804
											wild type	11.2249			DMAD KD	1.29188
											wild type	11.0383			DMAD KD	0.842931
											wild type	6.91083			DMAD KD	3.03421
											wild type	6.20067			DMAD KD	3.47811
											wild type	0.5491			DMAD KD	0.538164
											wild type	1.67859			DMAD KD	4.29022
											wild type	0.857232			DMAD KD	4.59411
											wild type	7.70981			DMAD KD	4.00841
											wild type	10.1722			DMAD KD	1.46016
											wild type	1.59421			DMAD KD	1.29188
											wild type	1.37899			DMAD KD	0
											wild type	0			DMAD KD	3.04208
											wild type	9.68005			DMAD KD	0
											wild type	10.9762			DMAD KD	0
											wild type	13.3633			DMAD KD	0.538164
											wild type	7.72383			DMAD KD	1.26174
											wild type	1.37899			DMAD KD	0.842931
											wild type	2.05271			DMAD KD	0.538164
											wild type	3.66576			DMAD KD	3.4936
											wild type	0			DMAD KD	0.98711
											wild type	3.07557			DMAD KD	2.40922
											wild type	0.5491			DMAD KD	0.448945
											wild type	1.88963			DMAD KD	0
											wild type	2.91224			DMAD KD	0.538164
											wild type	4.4057			DMAD KD	0.98711
											wild type	10.7707			DMAD KD	0.842931
											wild type	10.3203			DMAD KD	0.538164
											wild type	2.26793			DMAD KD	0
											wild type	2.30726			DMAD KD	0.448945
											wild type	4.88799			DMAD KD	0
											wild type	6.58698			DMAD KD	0
											wild type	9.59643			DMAD KD	0
											wild type	9.8571			DMAD KD	1.97851
											wild type	4.39325			DMAD KD	0.98711
											wild type	7.41729			DMAD KD	0.98711
											wild type	3.55996			DMAD KD	2.85512
											wild type	7.36923			DMAD KD	3.28683
											wild type	6.6679			DMAD KD	1.26174
											wild type	6.64065			DMAD KD	2.42636
											wild type	8.02196			DMAD KD	1.26174
											wild type	10.1187			DMAD KD	0.448945
											wild type	5.62542			DMAD KD	2.84655
											wild type	2.40495			DMAD KD	1.50546
											wild type	4.99062			DMAD KD	0.448945
											wild type	2.26793			DMAD KD	0.448945
											wild type	10.491			DMAD KD	0.448945
											wild type	10.5896			DMAD KD	1.46016
											wild type	11.5522			DMAD KD	0.538164
											wild type	2.40085			DMAD KD	0
											wild type	1.67859			DMAD KD	0.448945
											wild type	2.19391			DMAD KD	0.538164
											wild type	3.6489			DMAD KD	1.26174
											wild type	8.62084			DMAD KD	1.29188
											wild type	8.31235			DMAD KD	2.37032
											wild type	3.26245			DMAD KD	0.538164
											wild type	1.48591			DMAD KD	3.58329
											wild type	10.0356			DMAD KD	1.94467
											wild type	0.5491			DMAD KD	0.448945
											wild type	8.70203			DMAD KD	1.05651
											wild type	1.07086			DMAD KD	1.91686
											wild type	1.37045			DMAD KD	0.98711
											wild type	5.42			DMAD KD	2.27701
											wild type	9.4342			DMAD KD	0.723573
											wild type	0			DMAD KD	0.448945
											wild type	7.64141			DMAD KD	2.0482
											wild type	11.096			DMAD KD	0.448945
											wild type	6.08462			DMAD KD	0.723573
											wild type	1.88963			DMAD KD	3.10194
											wild type	5.98821			DMAD KD	0.448945
											wild type	6.01647			DMAD KD	0
											wild type	4.75592			DMAD KD	0.448945
											wild type	10.8726			DMAD KD	2.13396
											wild type	5.59497			DMAD KD	1.26174
											wild type	0.521763			DMAD KD	1.78009
											wild type	2.10485			DMAD KD	0.448945
											wild type	0.521763			DMAD KD	0
											wild type	4.44626			DMAD KD	2.9213
											wild type	3.0068			DMAD KD	0.448945
											wild type	3.69066			DMAD KD	2.37032
											wild type	1.19548			DMAD KD	0
											wild type	1.44059			DMAD KD	3.62617
											wild type	9.52998			DMAD KD	0.538164
											wild type	0.5491			DMAD KD	1.67004
											wild type	1.37045			DMAD KD	1.97851
											wild type	2.00767			DMAD KD	0.921996
											wild type	0			DMAD KD	1.26174
											wild type	2.05271			DMAD KD	1.5665
											wild type	4.56657			DMAD KD	1.76493
											wild type	2.19391			DMAD KD	0.448945
											wild type	2.10485			DMAD KD	1.26174
											wild type	0.857232			DMAD KD	0
											wild type	1.37899			DMAD KD	0.538164
											wild type	0			DMAD KD	0.448945
											wild type	2.10485			DMAD KD	0.448945
											wild type	0.5491			DMAD KD	1.92038
											wild type	0			DMAD KD	0.448945
											wild type	0			DMAD KD	1.29188
											wild type	3.71269			DMAD KD	5.94435
											wild type	8.49019			DMAD KD	2.27701
											wild type	2.26793			DMAD KD	1.97851
											wild type	13.2594			DMAD KD	0.448945
											wild type	12.2756			DMAD KD	2.56028
											wild type	7.83358			DMAD KD	0.448945
											wild type	12.4222			DMAD KD	2.13396
											wild type	2.4052			DMAD KD	1.46792
											wild type	11.4886			DMAD KD	1.29188
											wild type	4.805			DMAD KD	0.448945
											wild type	3.94884			DMAD KD	0
											wild type	6.41734			DMAD KD	0.842931
											wild type	2.91022			DMAD KD	1.26174
											wild type	11.8328			DMAD KD	0.448945
											wild type	10.8534			DMAD KD	2.14309
											wild type	7.2496			DMAD KD	1.5665
											wild type	2.31791			DMAD KD	1.92038
											wild type	2.94255			DMAD KD	1.05651
											wild type	2.56803			DMAD KD	2.37032
											wild type	9.86555			DMAD KD	1.46016
											wild type	3.81136			DMAD KD	0.448945
											wild type	0.5491			DMAD KD	0
											wild type	3.41775			DMAD KD	1.07745
											wild type	0.521763			DMAD KD	2.98903
											wild type	1.59421			DMAD KD	2.26178
											wild type	11.1567			DMAD KD	0.448945
											wild type	6.83605			DMAD KD	2.29854
											wild type	8.27701			DMAD KD	1.5665
											wild type	0.5491			DMAD KD	4.55423
											wild type	1.07086			DMAD KD	0.723573
											wild type	10.6408			DMAD KD	0
											wild type	1.07086			DMAD KD	0
											wild type	3.14136			DMAD KD	0.98711
											wild type	0.821355			DMAD KD	0
											wild type	1.5815			DMAD KD	0.448945
											wild type	1.62321			DMAD KD	1.5665
											wild type	8.71689			DMAD KD	2.07858
											wild type	7.40279			DMAD KD	0.448945
											wild type	10.7368			DMAD KD	1.50546
											wild type	0.521763			DMAD KD	1.78009
											wild type	11.2303			DMAD KD	0.723573
											wild type	11.1993			DMAD KD	3.42727
											wild type	1.37045			DMAD KD	1.61561
											wild type	8.76148			DMAD KD	0.538164
											wild type	6.03548			DMAD KD	0
											wild type	0			DMAD KD	0
											wild type	2.61625			DMAD KD	0.538164
											wild type	9.19205			DMAD KD	2.10446
											wild type	6.48442			DMAD KD	3.40442
											wild type	7.81652			DMAD KD	0.842931
											wild type	3.66362			DMAD KD	0.98711
											wild type	8.46298			DMAD KD	0
											wild type	4.55779			DMAD KD	0
											wild type	2.69566			DMAD KD	1.05651
											wild type	11.3184			DMAD KD	1.50546
											wild type	6.91719			DMAD KD	2.79355
											wild type	2.81431			DMAD KD	0.538164
											wild type	3.12151			DMAD KD	0.448945
											wild type	6.60897			DMAD KD	3.58942
											wild type	2.3949			DMAD KD	2.42636
											wild type	10.569			DMAD KD	2.15674
											wild type	0			DMAD KD	3.60704
											wild type	2.99576			DMAD KD	3.87814
											wild type	6.70254			DMAD KD	2.29854
											wild type	8.11951			DMAD KD	3.71355
											wild type	9.7641			DMAD KD	1.05651
											wild type	3.78735			DMAD KD	0.723573
											wild type	6.15552			DMAD KD	0
											wild type	8.77987			DMAD KD	0.538164
											wild type	0.821355			DMAD KD	0
											wild type	4.48538			DMAD KD	0.98711
											wild type	5.98066			DMAD KD	4.50749
											wild type	0.821355			DMAD KD	2.62923
											wild type	10.3109			DMAD KD	0
											wild type	1.89381
											wild type	1.07086
											wild type	7.21318
											wild type	8.2273
											wild type	3.41775
											wild type	4.16586
											wild type	3.35431
											wild type	0
											wild type	10.5485
											wild type	4.76627
											wild type	10.8103
											wild type	11.7837
											wild type	4.41251
											wild type	4.21372
											wild type	0.5491
											wild type	12.0657
											wild type	5.80752
											wild type	3.47607
											wild type	10.0358
											wild type	1.89431
											wild type	1.238
											wild type	6.39284
											wild type	2.9265
											wild type	9.47113
											wild type	11.3528
											wild type	3.41775
											wild type	1.07086
											wild type	7.75455
											wild type	2.99576
											wild type	3.20773
											wild type	4.07652
											wild type	8.22671
											wild type	7.06448
											wild type	5.59442
											wild type	10.0142
											wild type	7.45008
											wild type	11.7083
											wild type	10.5819
											wild type	10.2963
											wild type	8.00392
											wild type	13.099
											wild type	3.63697
											wild type	2.17231
											wild type	6.82735
											wild type	3.50196
											wild type	2.10485
											wild type	7.23489
											wild type	8.10127
											wild type	1.37045
											wild type	7.09681
											wild type	7.14169
											wild type	11.5919
											wild type	2.81431
											wild type	10.4996
											wild type	11.3932
											wild type	9.82832
											wild type	0
											wild type	4.67848
											wild type	3.94218
											wild type	3.69066
											wild type	3.51632
											wild type	0
											wild type	3.14504
											wild type	10.9415
											wild type	0
											wild type	1.238
											wild type	6.21092
											wild type	1.75976
											wild type	1.37899
											wild type	3.07557
											wild type	3.70654
											wild type	3.69066
											wild type	3.8283
											wild type	1.37045
											wild type	8.76215
											wild type	5.49053
											wild type	0.821355
											wild type	4.21535
											wild type	13.1627
											wild type	9.76804
											wild type	3.64853
											wild type	1.5815
											wild type	10.7121
											wild type	0.857232
											wild type	0
											wild type	3.27828
											wild type	0
											wild type	0.521763
											wild type	4.35551
											wild type	2.68139
											wild type	0
											wild type	0
											wild type	3.61557
											wild type	1.59421
											wild type	7.33113
											wild type	7.57384
											wild type	0
											wild type	6.51131
											wild type	9.33492
											wild type	0.5491
											wild type	5.86611
											wild type	2.40495
											wild type	1.88963
											wild type	8.57523
											wild type	2.2704
											wild type	5.31293
											wild type	0.5491
											wild type	7.52503
											wild type	10.1794
											wild type	2.68912
											wild type	7.02495
											wild type	4.06496
											wild type	0
											wild type	8.78123
											wild type	3.0068
											wild type	1.37899
											wild type	12.8759
											wild type	0
											wild type	10.8942
											wild type	7.72386
											wild type	6.80199
											wild type	5.79392
											wild type	8.96947
											wild type	14.7397
											wild type	0.5491
											wild type	1.37255
											wild type	2.86554
											wild type	7.84029
											wild type	2.43347
											wild type	0
											wild type	4.17365
											wild type	10.8018
											wild type	9.20593
											wild type	14.5355
											wild type	9.72321
											wild type	2.61625
											wild type	0
											wild type	9.56347
											wild type	0
											wild type	6.80149
											wild type	3.7703
											wild type	2.43347
											wild type	8.99864
											wild type	2.10561
											wild type	2.81431
											wild type	7.83939
											wild type	2.26793
											wild type	2.05935
											wild type	3.57896
											wild type	4.11789
											wild type	0
											wild type	0
											wild type	0
											wild type	2.77932
											wild type	0.521763
											wild type	4.82384
											wild type	5.28389
											wild type	0.521763
											wild type	0.521763
											wild type	0.857232
											wild type	1.88963
											wild type	0.857232
											wild type	1.07086
											wild type	1.238
											wild type	0.5491
											wild type	1.89381
											wild type	8.78206
											wild type	5.19996
											wild type	7.24862
											wild type	2.86554
											wild type	4.17382
											wild type	2.10485
											wild type	5.22379
											wild type	2.43347
											wild type	3.61365
											wild type	6.13304
											wild type	3.81136
											wild type	5.27603
											wild type	4.02257
											wild type	8.26224
											wild type	2.77932
											wild type	10.5673
											wild type	9.9137
											wild type	10.8124
											wild type	9.92298
											wild type	1.37045
											wild type	12.4079
											wild type	6.52988
											wild type	2.81431
											wild type	3.12151
											wild type	1.59421
											wild type	4.2982
											wild type	11.444
											wild type	4.3706
											wild type	4.65582
											wild type	13.2941
											wild type	11.4943
											wild type	13.5933
											wild type	9.54221
											wild type	8.81418
											wild type	7.53771
											wild type	8.91596
											wild type	5.03303
											wild type	10.3016
											wild type	0
											wild type	0.5491
											wild type	2.40495
											wild type	1.07086
											wild type	0.821355
											wild type	0.821355
											wild type	2.10485
											wild type	4.88387
											wild type	4.88706
											wild type	3.7703
											wild type	6.48694
											wild type	0
											wild type	1.0324
											wild type	0
											wild type	13.0801
											wild type	11.3794
											wild type	10.1145
											wild type	8.68363
											wild type	10.7111
											wild type	4.37683
											wild type	9.45691
											wild type	11.0221
											wild type	12.6286
											wild type	0.5491
											wild type	10.0314
											wild type	6.70611
											wild type	9.31244
											wild type	9.94943
											wild type	11.0918
											wild type	5.86317
											wild type	9.7116
											wild type	11.5586
											wild type	11.7207
											wild type	8.2743
											wild type	12.0742
											wild type	3.94218
											wild type	7.11796
											wild type	8.17061
											wild type	9.17009
											wild type	4.65049
											wild type	6.42168
											wild type	10.4723
											wild type	12.1123
											wild type	10.9481
											wild type	10.0571
											wild type	1.8775
											wild type	0.521763
											wild type	13.2639
											wild type	9.78007
											wild type	4.3771
											wild type	12.1489
											wild type	5.38197
											wild type	1.07086
											wild type	8.87333
											wild type	9.21287
											wild type	13.5714
											wild type	3.87364
											wild type	8.71864
											wild type	7.2496
											wild type	12.2629
											wild type	4.59143
											wild type	0
											wild type	0
											wild type	1.07086
											wild type	11.0444
											wild type	8.63094
											wild type	1.89381
											wild type	2.91022
											wild type	2.10561
											wild type	7.11935
											wild type	4.60515
											wild type	9.44811
											wild type	8.31244
											wild type	6.8006
											wild type	8.44721
											wild type	0.821355
											wild type	4.78192
											wild type	11.5018
											wild type	10.0231
											wild type	6.82188
											wild type	11.2194
											wild type	3.63697
											wild type	11.7298
											wild type	2.2704
											wild type	0.5491
											wild type	0.521763
											wild type	11.9436
											wild type	12.4576
											wild type	2.2704
											wild type	12.161
											wild type	4.81567
											wild type	8.20413
											wild type	5.10951
											wild type	4.21771
											wild type	8.29271
											wild type	10.1855
											wild type	1.0324
											wild type	0
											wild type	0.5491
											wild type	8.3927
											wild type	5.15615
											wild type	3.20706
											wild type	5.1332
											wild type	6.39284
											wild type	6.71399
											wild type	9.70577
											wild type	11.7738
											wild type	3.58022
											wild type	5.92951
											wild type	5.95577
											wild type	9.52774
											wild type	4.55768
											wild type	3.61566
											wild type	3.47375
											wild type	5.33521
											wild type	11.3005
											wild type	3.6489
											wild type	0.521763
											wild type	5.14768
											wild type	8.07362
											wild type	11.1065
											wild type	0
											wild type	3.69066
											wild type	14.2418
											wild type	13.1538
											wild type	0.5491
											wild type	1.238
											wild type	3.11066
											wild type	0.521763
											wild type	1.07086
											wild type	0
											wild type	0.857232
											wild type	0.521763
											wild type	12.2844
											wild type	2.30726
											wild type	8.13993
											wild type	2.9265
											wild type	12.4044
											wild type	8.47727
											wild type	0.521763
											wild type	0
											wild type	0.521763
											wild type	2.29782
											wild type	12.3547
											wild type	6.87796
											wild type	0.5491
											wild type	2.00767
											wild type	8.88183
											wild type	6.33582
											wild type	3.61557
											wild type	3.64853
											wild type	12.2716
											wild type	1.07086
											wild type	0.521763
											wild type	12.5302
											wild type	2.99846
											wild type	0.521763
											wild type	12.5122
											wild type	1.67859
											wild type	1.88963
											wild type	3.51588
											wild type	10.8341
											wild type	12.4565
											wild type	10.7364
											wild type	7.22364
											wild type	2.40085
											wild type	3.93594
											wild type	10.9734
											wild type	10.5173
											wild type	2.05271
											wild type	2.10485
											wild type	4.03264
											wild type	14.2249
											wild type	10.9284
											wild type	9.93817
											wild type	11.7354
											wild type	6.47941
											wild type	8.51891
											wild type	11.3348
											wild type	10.4092
											wild type	3.76023
											wild type	6.07604
											wild type	9.28868
											wild type	11.7365
											wild type	3.82425
											wild type	11.3963
											wild type	1.37899
											wild type	1.88963
											wild type	13.0053
											wild type	2.9265
											wild type	4.11789
											wild type	6.01838
											wild type	2.05935
											wild type	3.70654
											wild type	8.13761
											wild type	11.1461
											wild type	9.41739
											wild type	11.5445
											wild type	5.91656
											wild type	6.23821
											wild type	11.7466
											wild type	9.11892
											wild type	6.70172
											wild type	11.704
											wild type	11.2521
											wild type	8.61701
											wild type	4.87237
											wild type	0.5491
											wild type	5.58362
											wild type	0
											wild type	11.785
											wild type	12.2706
											wild type	8.18973
											wild type	11.1318
											wild type	7.17587
											wild type	1.07086
											wild type	6.85938
											wild type	7.07388
											wild type	4.57748
											wild type	12.6589
											wild type	7.61398
											wild type	10.6056
											wild type	1.89431
											wild type	6.6505
											wild type	11.6514
											wild type	11.344
											wild type	8.40873
											wild type	12.559
											wild type	11.8683
											wild type	13.3293
											wild type	4.96079
											wild type	8.45828
											wild type	0.5491
											wild type	0.821355
											wild type	7.0969
											wild type	13.3691
											wild type	12.5475
											wild type	5.41956
											wild type	1.98969
											wild type	7.0968
											wild type	11.0466
											wild type	11.3989
											wild type	11.782
											wild type	8.25114
											wild type	0
											wild type	3.7956
											wild type	0
											wild type	2.61625
											wild type	1.8775
											wild type	13.0792
											wild type	4.16862
											wild type	10.9265
											wild type	6.5376
											wild type	9.18646
											wild type	13.1748
											wild type	8.24501
											wild type	1.37899
											wild type	13.0862
											wild type	5.36207
											wild type	4.68669
											wild type	4.80562
											wild type	5.78136
											wild type	11.1877
											wild type	2.81431
											wild type	12.5568
											wild type	10.9159
											wild type	8.11695
											wild type	3.20706
											wild type	10.9708
											wild type	11.3925
											wild type	8.36149
											wild type	0.521763
											wild type	1.07086
											wild type	9.02298
											wild type	0.521763
											wild type	10.2161
											wild type	11.8514
											wild type	2.99576
											wild type	4.60583
											wild type	10.1141
											wild type	11.8778
											wild type	12.7846
											wild type	9.63297
											wild type	10.685
											wild type	0.521763
											wild type	1.37899
											wild type	4.34541
											wild type	6.48284
											wild type	0
											wild type	10.6455
											wild type	1.5815
											wild type	8.85358
											wild type	5.58488
											wild type	11.9175
											wild type	9.67596
											wild type	6.31516
											wild type	11.0843
											wild type	10.6566
											wild type	0
											wild type	6.83605
											wild type	2.2704
											wild type	0.5491
											wild type	12.4785
											wild type	9.20245
											wild type	4.60583
											wild type	10.2003
											wild type	8.87232
											wild type	13.8463
											wild type	11.8075
											wild type	2.10485
											wild type	6.31602
											wild type	1.88963
											wild type	2.3949
											wild type	6.82575
											wild type	12.0144
											wild type	3.12151
											wild type	5.1276
											wild type	4.94765
											wild type	0.821355
											wild type	0
											wild type	13.7564
											wild type	7.31571
[truncated: 4,648 more rows]

## Sheet: Figure 3
Figure 3b					Figure 3c							Figure 3d								Figure 3e									Figure 3f dA
																				competitive ratio of dA or 6mA competitor (%)									Run 1; Ch 1; Cy 5; RefSub; GST-Jumu; conc=62.5_X	Run 1; Ch 1; Cy 5; RefSub; GST-Jumu; conc=62.5_Y	Run 1; Ch 1; Cy 6; RefSub; GST-Jumu; conc=125_X	Run 1; Ch 1; Cy 6; RefSub; GST-Jumu; conc=125_Y	Run 1; Ch 1; Cy 7; RefSub; GST-Jumu; conc=250_X	Run 1; Ch 1; Cy 7; RefSub; GST-Jumu; conc=250_Y	Run 1; Ch 1; Cy 8; RefSub; GST-Jumu; conc=500_X	Run 1; Ch 1; Cy 8; RefSub; GST-Jumu; conc=500_Y	Run 1; Ch 1; Cy 9; RefSub; GST-Jumu; conc=1000_X	Run 1; Ch 1; Cy 9; RefSub; GST-Jumu; conc=1000_Y	Run 1; Ch 1; Cy 10; RefSub; GST-Jumu; conc=2000_X	Run 1; Ch 1; Cy 10; RefSub; GST-Jumu; conc=2000_Y	Run 1; Ch 1; Cy 5; RefSub; GST-Jumu; conc=62.5 fitted curve_X	Run 1; Ch 1; Cy 5; RefSub; GST-Jumu; conc=62.5 fitted curve_Y	Run 1; Ch 1; Cy 6; RefSub; GST-Jumu; conc=125 fitted curve_X	Run 1; Ch 1; Cy 6; RefSub; GST-Jumu; conc=125 fitted curve_Y	Run 1; Ch 1; Cy 7; RefSub; GST-Jumu; conc=250 fitted curve_X	Run 1; Ch 1; Cy 7; RefSub; GST-Jumu; conc=250 fitted curve_Y	Run 1; Ch 1; Cy 8; RefSub; GST-Jumu; conc=500 fitted curve_X	Run 1; Ch 1; Cy 8; RefSub; GST-Jumu; conc=500 fitted curve_Y	Run 1; Ch 1; Cy 9; RefSub; GST-Jumu; conc=1000 fitted curve_X
																						Rep 1	Rep 2	Rep 3	Rep 4	mean	SD		-36.6	0.0823916	-36.7	-0.5586	-36.7	-0.6876	-36.7	-0.7425	-36.7	-0.6855	-36.7	-0.5766	-36.6	0	-36.7	0	-36.7	0	-36.7	0	-36.7
																				10X	6mA	0.807338	0.781157	0.69411	0.828096	0.777675	0.0589278		-36.5	-0.0499	-36.6	-0.3464	-36.6	-0.473108	-36.6	-0.530808	-36.6	-0.4569	-36.6	-0.350808	-36.55	0	-36.65	0	-36.65	0	-36.65	0	-36.65
																					dA	0.523383	0.542883	0.317517	0.422246	0.451507	0.103803		-36.4	-0.0612016	-36.5	-0.2864	-36.5	-0.4181	-36.5	-0.4543	-36.5	-0.3992	-36.5	-0.3057	-36.5	0	-36.6	0	-36.6	0	-36.6	0	-36.6
																				20X	6mA	0.883257	0.880157	0.872213	0.849728	0.871339	0.0151393		-36.3	-0.0552	-36.4	-0.240902	-36.4	-0.376602	-36.4	-0.411502	-36.4	-0.3655	-36.4	-0.276802	-36.45	0	-36.55	0	-36.55	0	-36.55	0	-36.55
																					dA	0.618175	0.687038	0.580884	0.539378	0.606369	0.0626744		-36.2	-0.079	-36.3	-0.2101	-36.3	-0.340401	-36.3	-0.375701	-36.3	-0.3224	-36.3	-0.252	-36.4	0	-36.5	0	-36.5	0	-36.5	0	-36.5
																				40X	6mA	0.956145	0.928496	0.956394	0.946905	0.946985	0.0130934		-36.1	-0.0652003	-36.2	-0.1856	-36.2	-0.3132	-36.2	-0.3541	-36.2	-0.3029	-36.2	-0.2502	-36.35	0	-36.45	0	-36.45	0	-36.45	0	-36.45
																					dA	0.890208	0.927123	0.931333	0.869909	0.904643	0.0296226		-36	-0.0584	-36.1	-0.1862	-36.1	-0.3119	-36.1	-0.3418	-36.1	-0.3057	-36.1	-0.2469	-36.3	0	-36.4	0	-36.4	0	-36.4	0	-36.4
																													-35.9	-0.0840002	-36	-0.1717	-36	-0.2935	-36	-0.3176	-36	-0.2847	-36	-0.2418	-36.25	0	-36.35	0	-36.35	0	-36.35	0	-36.35
																													-35.8	-0.1052	-35.9	-0.1931	-35.9	-0.3163	-35.9	-0.3107	-35.9	-0.2745	-35.9	-0.2381	-36.2	0	-36.3	0	-36.3	0	-36.3	0	-36.3
																													-35.7	-0.0968	-35.8	-0.2302	-35.8	-0.3484	-35.8	-0.3148	-35.8	-0.2848	-35.8	-0.242	-36.15	0	-36.25	0	-36.25	0	-36.25	0	-36.25
																													-35.6	-0.1074	-35.7	-0.2273	-35.7	-0.3479	-35.7	-0.3034	-35.7	-0.2717	-35.7	-0.226	-36.1	0	-36.2	0	-36.2	0	-36.2	0	-36.2
																													-35.5	-0.1166	-35.6	-0.2123	-35.6	-0.3555	-35.6	-0.2955	-35.6	-0.2672	-35.6	-0.2514	-36.05	0	-36.15	0	-36.15	0	-36.15	0	-36.15
																													-35.4	-0.0930006	-35.5	-0.2134	-35.5	-0.3715	-35.5	-0.323	-35.5	-0.2943	-35.5	-0.2757	-36	0	-36.1	0	-36.1	0	-36.1	0	-36.1
																													-35.3	-0.0524	-35.4	-0.189801	-35.4	-0.357301	-35.4	-0.308401	-35.4	-0.2979	-35.4	-0.281901	-35.95	0	-36.05	0	-36.05	0	-36.05	0	-36.05
																													-35.2	-0.0679	-35.3	-0.1414	-35.3	-0.305901	-35.3	-0.267701	-35.3	-0.2819	-35.3	-0.2596	-35.9	0	-36	0	-36	0	-36	0	-36
																													-35.1	-0.0744007	-35.2	-0.1146	-35.2	-0.2789	-35.2	-0.2533	-35.2	-0.2593	-35.2	-0.2547	-35.85	0	-35.95	0	-35.95	0	-35.95	0	-35.95
																													-35	-0.0686	-35.1	-0.0976	-35.1	-0.236101	-35.1	-0.230001	-35.1	-0.2371	-35.1	-0.222501	-35.8	0	-35.9	0	-35.9	0	-35.9	0	-35.9
																													-34.9	-0.0653005	-35	-0.0783	-35	-0.2152	-35	-0.1997	-35	-0.1978	-35	-0.1917	-35.75	0	-35.85	0	-35.85	0	-35.85	0	-35.85
																													-34.8	-0.0806	-34.9	-0.0768005	-34.9	-0.194801	-34.9	-0.175301	-34.9	-0.1762	-34.9	-0.165501	-35.7	0	-35.8	0	-35.8	0	-35.8	0	-35.8
																													-34.7	-0.0721	-34.8	-0.0783	-34.8	-0.1914	-34.8	-0.168	-34.8	-0.1691	-34.8	-0.1525	-35.65	0	-35.75	0	-35.75	0	-35.75	0	-35.75
																													-34.6	-0.0776996	-34.7	-0.0718	-34.7	-0.1819	-34.7	-0.1575	-34.7	-0.1639	-34.7	-0.1326	-35.6	0	-35.7	0	-35.7	0	-35.7	0	-35.7
																													-34.5	-0.0851	-34.6	-0.0824	-34.6	-0.1829	-34.6	-0.1632	-34.6	-0.1825	-34.6	-0.1555	-35.55	0	-35.65	0	-35.65	0	-35.65	0	-35.65
																													-34.4	-0.0705997	-34.5	-0.0898	-34.5	-0.2038	-34.5	-0.1718	-34.5	-0.2063	-34.5	-0.1592	-35.5	0	-35.6	0	-35.6	0	-35.6	0	-35.6
																													-34.3	-0.0622	-34.4	-0.1082	-34.4	-0.2008	-34.4	-0.1783	-34.4	-0.2131	-34.4	-0.1682	-35.45	0	-35.55	0	-35.55	0	-35.55	0	-35.55
																													-34.2	-0.0469	-34.3	-0.1188	-34.3	-0.2071	-34.3	-0.1938	-34.3	-0.2151	-34.3	-0.1703	-35.4	0	-35.5	0	-35.5	0	-35.5	0	-35.5
																													-34.1	-0.0421999	-34.2	-0.1082	-34.2	-0.2045	-34.2	-0.1773	-34.2	-0.2009	-34.2	-0.1649	-35.35	0	-35.45	0	-35.45	0	-35.45	0	-35.45
																													-34	-0.0439	-34.1	-0.106	-34.1	-0.2056	-34.1	-0.18	-34.1	-0.2026	-34.1	-0.1678	-35.3	0	-35.4	0	-35.4	0	-35.4	0	-35.4
																													-33.9	-0.0337006	-34	-0.1009	-34	-0.2059	-34	-0.1881	-34	-0.201	-34	-0.174	-35.25	0	-35.35	0	-35.35	0	-35.35	0	-35.35
																													-33.8	-0.0394	-33.9	-0.0968006	-33.9	-0.188801	-33.9	-0.171801	-33.9	-0.1856	-33.9	-0.145501	-35.2	0	-35.3	0	-35.3	0	-35.3	0	-35.3
																													-33.7	-0.0362	-33.8	-0.1027	-33.8	-0.1947	-33.8	-0.1761	-33.8	-0.2004	-33.8	-0.1526	-35.15	0	-35.25	0	-35.25	0	-35.25	0	-35.25
																													-33.6	-0.0225002	-33.7	-0.094	-33.7	-0.1924	-33.7	-0.1772	-33.7	-0.1889	-33.7	-0.148	-35.1	0	-35.2	0	-35.2	0	-35.2	0	-35.2
																													-33.5	-0.0148	-33.6	-0.0884	-33.6	-0.1892	-33.6	-0.1708	-33.6	-0.1721	-33.6	-0.1447	-35.05	0	-35.15	0	-35.15	0	-35.15	0	-35.15
																													-33.4	-0.0179002	-33.5	-0.0776	-33.5	-0.1719	-33.5	-0.1549	-33.5	-0.1588	-33.5	-0.1431	-35	0	-35.1	0	-35.1	0	-35.1	0	-35.1
																													-33.3	-0.0235	-33.4	-0.0638002	-33.4	-0.1631	-33.4	-0.1472	-33.4	-0.1509	-33.4	-0.1449	-34.95	0	-35.05	0	-35.05	0	-35.05	0	-35.05
																													-33.2	-0.0202	-33.3	-0.0565	-33.3	-0.1572	-33.3	-0.1453	-33.3	-0.1462	-33.3	-0.1475	-34.9	0	-35	0	-35	0	-35	0	-35
																													-33.1	-0.0326999	-33.2	-0.0573	-33.2	-0.1574	-33.2	-0.1457	-33.2	-0.1502	-33.2	-0.1479	-34.85	0	-34.95	0	-34.95	0	-34.95	0	-34.95
																													-33	-0.0418	-33.1	-0.0568	-33.1	-0.1581	-33.1	-0.1463	-33.1	-0.1631	-33.1	-0.1519	-34.8	0	-34.9	0	-34.9	0	-34.9	0	-34.9
																													-32.9	-0.0497998	-33	-0.0627	-33	-0.1651	-33	-0.1517	-33	-0.1627	-33	-0.1506	-34.75	0	-34.85	0	-34.85	0	-34.85	0	-34.85
																													-32.8	-0.0412	-32.9	-0.0700998	-32.9	-0.1686	-32.9	-0.1521	-32.9	-0.1642	-32.9	-0.152	-34.7	0	-34.8	0	-34.8	0	-34.8	0	-34.8
																													-32.7	-0.034	-32.8	-0.0671	-32.8	-0.1636	-32.8	-0.1512	-32.8	-0.1569	-32.8	-0.1481	-34.65	0	-34.75	0	-34.75	0	-34.75	0	-34.75
																													-32.6	-0.0295003	-32.7	-0.0693	-32.7	-0.1601	-32.7	-0.1437	-32.7	-0.1571	-32.7	-0.1439	-34.6	0	-34.7	0	-34.7	0	-34.7	0	-34.7
																													-32.5	-0.031	-32.6	-0.0627	-32.6	-0.1511	-32.6	-0.1398	-32.6	-0.1466	-32.6	-0.1374	-34.55	0	-34.65	0	-34.65	0	-34.65	0	-34.65
																													-32.4	-0.0242002	-32.5	-0.0642	-32.5	-0.1489	-32.5	-0.1381	-32.5	-0.1424	-32.5	-0.1377	-34.5	0	-34.6	0	-34.6	0	-34.6	0	-34.6
																													-32.3	-0.0205	-32.4	-0.0574002	-32.4	-0.1402	-32.4	-0.1302	-32.4	-0.1342	-32.4	-0.1311	-34.45	0	-34.55	0	-34.55	0	-34.55	0	-34.55
																													-32.2	-0.0168	-32.3	-0.0567	-32.3	-0.1366	-32.3	-0.1235	-32.3	-0.1311	-32.3	-0.126	-34.4	0	-34.5	0	-34.5	0	-34.5	0	-34.5
																													-32.1	-0.0109001	-32.2	-0.0566	-32.2	-0.136	-32.2	-0.1229	-32.2	-0.1285	-32.2	-0.121	-34.35	0	-34.45	0	-34.45	0	-34.45	0	-34.45
																													-32	-0.0106	-32.1	-0.0532	-32.1	-0.1329	-32.1	-0.1145	-32.1	-0.1287	-32.1	-0.1186	-34.3	0	-34.4	0	-34.4	0	-34.4	0	-34.4
																													-31.9	-0.00590007	-32	-0.0505	-32	-0.1305	-32	-0.1113	-32	-0.126	-32	-0.1176	-34.25	0	-34.35	0	-34.35	0	-34.35	0	-34.35
																													-31.8	0.000299875	-31.9	-0.0457	-31.9	-0.1226	-31.9	-0.1045	-31.9	-0.12	-31.9	-0.1135	-34.2	0	-34.3	0	-34.3	0	-34.3	0	-34.3
																													-31.7	0.00419997	-31.8	-0.0394	-31.8	-0.1145	-31.8	-0.0982001	-31.8	-0.1108	-31.8	-0.1057	-34.15	0	-34.25	0	-34.25	0	-34.25	0	-34.25
																													-31.6	0.00939996	-31.7	-0.0362	-31.7	-0.1135	-31.7	-0.0979	-31.7	-0.1066	-31.7	-0.102	-34.1	0	-34.2	0	-34.2	0	-34.2	0	-34.2
																													-31.5	0.0112	-31.6	-0.0326	-31.6	-0.1099	-31.6	-0.0951001	-31.6	-0.1025	-31.6	-0.0999	-34.05	0	-34.15	0	-34.15	0	-34.15	0	-34.15
																													-31.4	0.0138	-31.5	-0.0335	-31.5	-0.1079	-31.5	-0.0947	-31.5	-0.1022	-31.5	-0.1011	-34	0	-34.1	0	-34.1	0	-34.1	0	-34.1
																													-31.3	0.0151999	-31.4	-0.0337	-31.4	-0.1016	-31.4	-0.0915	-31.4	-0.0985	-31.4	-0.101	-33.95	0	-34.05	0	-34.05	0	-34.05	0	-34.05
																													-31.2	0.0142	-31.3	-0.0284	-31.3	-0.0957001	-31.3	-0.0866001	-31.3	-0.0924	-31.3	-0.0979001	-33.9	0	-34	0	-34	0	-34	0	-34
																													-31.1	0.0101	-31.2	-0.0248	-31.2	-0.0919	-31.2	-0.0821	-31.2	-0.0891	-31.2	-0.0976	-33.85	0	-33.95	0	-33.95	0	-33.95	0	-33.95
																													-31	0.0054	-31.1	-0.0237	-31.1	-0.0897	-31.1	-0.0808	-31.1	-0.0887	-31.1	-0.099	-33.8	0	-33.9	0	-33.9	0	-33.9	0	-33.9
																													-30.9	0.000800023	-31	-0.0287	-31	-0.0917	-31	-0.0788	-31	-0.0923	-31	-0.0994	-33.75	0	-33.85	0	-33.85	0	-33.85	0	-33.85
																													-30.8	0.000499948	-30.9	-0.0313	-30.9	-0.0923	-30.9	-0.0788	-30.9	-0.0928	-30.9	-0.1009	-33.7	0	-33.8	0	-33.8	0	-33.8	0	-33.8
																													-30.7	0.00439994	-30.8	-0.0261	-30.8	-0.0879001	-30.8	-0.0758001	-30.8	-0.0872	-30.8	-0.0971001	-33.65	0	-33.75	0	-33.75	0	-33.75	0	-33.75
																													-30.6	0.00929994	-30.7	-0.0192001	-30.7	-0.0828001	-30.7	-0.0696001	-30.7	-0.0821	-30.7	-0.0944001	-33.6	0	-33.7	0	-33.7	0	-33.7	0	-33.7
																													-30.5	0.0132	-30.6	-0.0172001	-30.6	-0.0801001	-30.6	-0.0640001	-30.6	-0.0751	-30.6	-0.0905001	-33.55	0	-33.65	0	-33.65	0	-33.65	0	-33.65
																													-30.4	0.0162	-30.5	-0.0151	-30.5	-0.0752001	-30.5	-0.0602001	-30.5	-0.0706	-30.5	-0.0875	-33.5	0	-33.6	0	-33.6	0	-33.6	0	-33.6
																													-30.3	0.0172	-30.4	-0.0147	-30.4	-0.0741	-30.4	-0.0587	-30.4	-0.0685	-30.4	-0.0886	-33.45	0	-33.55	0	-33.55	0	-33.55	0	-33.55
																													-30.2	0.0155	-30.3	-0.0099	-30.3	-0.0727	-30.3	-0.0542	-30.3	-0.0648	-30.3	-0.0868	-33.4	0	-33.5	0	-33.5	0	-33.5	0	-33.5
																													-30.1	0.0146	-30.2	-0.0108	-30.2	-0.0694	-30.2	-0.0543	-30.2	-0.0671	-30.2	-0.0905	-33.35	0	-33.45	0	-33.45	0	-33.45	0	-33.45
																													-30	0.0135	-30.1	-0.0113	-30.1	-0.0677	-30.1	-0.0506	-30.1	-0.0669	-30.1	-0.0886	-33.3	0	-33.4	0	-33.4	0	-33.4	0	-33.4
																													-29.9	0.0132	-30	-0.0097	-30	-0.0642	-30	-0.0475	-30	-0.0661	-30	-0.0861	-33.25	0	-33.35	0	-33.35	0	-33.35	0	-33.35
																													-29.8	0.0134	-29.9	-0.0086	-29.9	-0.0629	-29.9	-0.046	-29.9	-0.0629	-29.9	-0.0815	-33.2	0	-33.3	0	-33.3	0	-33.3	0	-33.3
																													-29.7	0.0168	-29.8	-0.0053	-29.8	-0.0573	-29.8	-0.0459	-29.8	-0.0606	-29.8	-0.0799	-33.15	0	-33.25	0	-33.25	0	-33.25	0	-33.25
																													-29.6	0.0114	-29.7	-0.00140004	-29.7	-0.0533	-29.7	-0.0431	-29.7	-0.0563	-29.7	-0.0781	-33.1	0	-33.2	0	-33.2	0	-33.2	0	-33.2
																													-29.5	0.0043	-29.6	-9.99691e-05	-29.6	-0.0587999	-29.6	-0.0398999	-29.6	-0.0554	-29.6	-0.0799	-33.05	0	-33.15	0	-33.15	0	-33.15	0	-33.15
																													-29.4	0.00559999	-29.5	-0.006	-29.5	-0.0620999	-29.5	-0.0456999	-29.5	-0.0585	-29.5	-0.0852	-33	0	-33.1	0	-33.1	0	-33.1	0	-33.1
																													-29.3	0.00560002	-29.4	-0.0043	-29.4	-0.0626	-29.4	-0.0466	-29.4	-0.0577	-29.4	-0.0839	-32.95	0	-33.05	0	-33.05	0	-33.05	0	-33.05
																													-29.2	0.000900067	-29.3	-0.0057	-29.3	-0.0617	-29.3	-0.0446	-29.3	-0.0575	-29.3	-0.0844	-32.9	0	-33	0	-33	0	-33	0	-33
																													-29.1	0.00319999	-29.2	-0.00849993	-29.2	-0.0647999	-29.2	-0.0470999	-29.2	-0.0594	-29.2	-0.0870999	-32.85	0	-32.95	0	-32.95	0	-32.95	0	-32.95
																													-29	0.0066	-29.1	-0.00680001	-29.1	-0.0649	-29.1	-0.0471	-29.1	-0.0589	-29.1	-0.0849	-32.8	0	-32.9	0	-32.9	0	-32.9	0	-32.9
																													-28.9	0.00730001	-29	-0.0046	-29	-0.0655	-29	-0.0435	-29	-0.0571	-29	-0.0845	-32.75	0	-32.85	0	-32.85	0	-32.85	0	-32.85
																													-28.8	0.0088	-28.9	-0.0066	-28.9	-0.066	-28.9	-0.0434	-28.9	-0.0601	-28.9	-0.0826	-32.7	0	-32.8	0	-32.8	0	-32.8	0	-32.8
																													-28.7	0.0111	-28.8	-0.0014	-28.8	-0.0614	-28.8	-0.0407	-28.8	-0.0602	-28.8	-0.0802	-32.65	0	-32.75	0	-32.75	0	-32.75	0	-32.75
																													-28.6	0.0108	-28.7	0.000999989	-28.7	-0.0594	-28.7	-0.0383	-28.7	-0.0616	-28.7	-0.078	-32.6	0	-32.7	0	-32.7	0	-32.7	0	-32.7
																													-28.5	0.0092	-28.6	-0.0025	-28.6	-0.0621	-28.6	-0.038	-28.6	-0.0621	-28.6	-0.0774	-32.55	0	-32.65	0	-32.65	0	-32.65	0	-32.65
																													-28.4	0.00850005	-28.5	-0.0075	-28.5	-0.0631	-28.5	-0.0368	-28.5	-0.0609	-28.5	-0.0781	-32.5	0	-32.6	0	-32.6	0	-32.6	0	-32.6
																													-28.3	0.0102	-28.4	-0.0102	-28.4	-0.068	-28.4	-0.0368	-28.4	-0.0618	-28.4	-0.0801	-32.45	0	-32.55	0	-32.55	0	-32.55	0	-32.55
																													-28.2	0.00879999	-28.3	-0.009	-28.3	-0.0722	-28.3	-0.0344	-28.3	-0.0572	-28.3	-0.0807	-32.4	0	-32.5	0	-32.5	0	-32.5	0	-32.5
																													-28.1	0.00920004	-28.2	-0.00870001	-28.2	-0.0723	-28.2	-0.0304	-28.2	-0.0577	-28.2	-0.0775	-32.35	0	-32.45	0	-32.45	0	-32.45	0	-32.45
																													-28	0.0076	-28.1	-0.00699996	-28.1	-0.0713999	-28.1	-0.0279999	-28.1	-0.0589	-28.1	-0.0788	-32.3	0	-32.4	0	-32.4	0	-32.4	0	-32.4
																													-27.9	0.00400006	-28	-0.0083	-28	-0.0688	-28	-0.0302	-28	-0.0609	-28	-0.0822	-32.25	0	-32.35	0	-32.35	0	-32.35	0	-32.35
																													-27.8	0.000700051	-27.9	-0.0102	-27.9	-0.0697999	-27.9	-0.0325999	-27.9	-0.0624	-27.9	-0.0812999	-32.2	0	-32.3	0	-32.3	0	-32.3	0	-32.3
																													-27.7	-0.00229992	-27.8	-0.0125	-27.8	-0.0709999	-27.8	-0.0388999	-27.8	-0.0639	-27.8	-0.0837999	-32.15	0	-32.25	0	-32.25	0	-32.25	0	-32.25
																													-27.6	-0.000599981	-27.7	-0.0153999	-27.7	-0.0750999	-27.7	-0.0457999	-27.7	-0.0697	-27.7	-0.0856999	-32.1	0	-32.2	0	-32.2	0	-32.2	0	-32.2
																													-27.5	-0.0007	-27.6	-0.0178	-27.6	-0.0743	-27.6	-0.048	-27.6	-0.0682	-27.6	-0.0877	-32.05	0	-32.15	0	-32.15	0	-32.15	0	-32.15
																													-27.4	0.00039998	-27.5	-0.0195	-27.5	-0.0792999	-27.5	-0.0510999	-27.5	-0.068	-27.5	-0.092	-32	0	-32.1	0	-32.1	0	-32.1	0	-32.1
																													-27.3	0.000500002	-27.4	-0.0144	-27.4	-0.0789	-27.4	-0.046	-27.4	-0.0651	-27.4	-0.0904	-31.95	0	-32.05	0	-32.05	0	-32.05	0	-32.05
																													-27.2	0.00230004	-27.3	-0.0114	-27.3	-0.0785	-27.3	-0.0439	-27.3	-0.0657	-27.3	-0.0916	-31.9	0	-32	0	-32	0	-32	0	-32
																													-27.1	0.00520005	-27.2	-0.0162	-27.2	-0.0816	-27.2	-0.0437	-27.2	-0.0663	-27.2	-0.0898	-31.85	0	-31.95	0	-31.95	0	-31.95	0	-31.95
																													-27	0.003	-27.1	-0.0234	-27.1	-0.0833999	-27.1	-0.0436999	-27.1	-0.0644	-27.1	-0.0906	-31.8	0	-31.9	0	-31.9	0	-31.9	0	-31.9
																													-26.9	0.00539997	-27	-0.0232	-27	-0.0841	-27	-0.0419	-27	-0.0615	-27	-0.0923	-31.75	0	-31.85	0	-31.85	0	-31.85	0	-31.85
																													-26.8	0.00819995	-26.9	-0.0226	-26.9	-0.0795	-26.9	-0.0425	-26.9	-0.0592	-26.9	-0.0909	-31.7	0	-31.8	0	-31.8	0	-31.8	0	-31.8
																													-26.7	0.01	-26.8	-0.0181	-26.8	-0.0758001	-26.8	-0.0348001	-26.8	-0.0566	-26.8	-0.0841001	-31.65	0	-31.75	0	-31.75	0	-31.75	0	-31.75
																													-26.6	0.0124	-26.7	-0.0198	-26.7	-0.075	-26.7	-0.0367	-26.7	-0.0596	-26.7	-0.0805	-31.6	0	-31.7	0	-31.7	0	-31.7	0	-31.7
																													-26.5	0.0139	-26.6	-0.0152	-26.6	-0.0734	-26.6	-0.0367	-26.6	-0.0567	-26.6	-0.0804	-31.55	0	-31.65	0	-31.65	0	-31.65	0	-31.65
																													-26.4	0.0144	-26.5	-0.0154	-26.5	-0.072	-26.5	-0.0328	-26.5	-0.0552	-26.5	-0.0795	-31.5	0	-31.6	0	-31.6	0	-31.6	0	-31.6
																													-26.3	0.0118001	-26.4	-0.0148	-26.4	-0.0749	-26.4	-0.0346	-26.4	-0.0568	-26.4	-0.0797	-31.45	0	-31.55	0	-31.55	0	-31.55	0	-31.55
																													-26.2	0.00320008	-26.3	-0.0195	-26.3	-0.0800999	-26.3	-0.0387999	-26.3	-0.0659	-26.3	-0.0853999	-31.4	0	-31.5	0	-31.5	0	-31.5	0	-31.5
																													-26.1	-0.00169997	-26.2	-0.0232999	-26.2	-0.0866999	-26.2	-0.0436999	-26.2	-0.0705	-26.2	-0.0875999	-31.35	0	-31.45	0	-31.45	0	-31.45	0	-31.45
																													-26	-0.0019	-26.1	-0.0258	-26.1	-0.0877999	-26.1	-0.0420999	-26.1	-0.0712	-26.1	-0.0913	-31.3	0	-31.4	0	-31.4	0	-31.4	0	-31.4
																													-25.9	-0.00209997	-26	-0.0266	-26	-0.0874	-26	-0.0413	-26	-0.069	-26	-0.0919	-31.25	0	-31.35	0	-31.35	0	-31.35	0	-31.35
																													-25.8	-0.00410001	-25.9	-0.0296	-25.9	-0.0897	-25.9	-0.045	-25.9	-0.0718	-25.9	-0.0929	-31.2	0	-31.3	0	-31.3	0	-31.3	0	-31.3
																													-25.7	-0.00539995	-25.8	-0.0298	-25.8	-0.093	-25.8	-0.0467	-25.8	-0.0716	-25.8	-0.0892	-31.15	0	-31.25	0	-31.25	0	-31.25	0	-31.25
																													-25.6	-0.00989995	-25.7	-0.0290999	-25.7	-0.0922999	-25.7	-0.0492999	-25.7	-0.0716	-25.7	-0.0922999	-31.1	0	-31.2	0	-31.2	0	-31.2	0	-31.2
																													-25.5	-0.0138	-25.6	-0.0326999	-25.6	-0.0892999	-25.6	-0.0498999	-25.6	-0.0759	-25.6	-0.0956999	-31.05	0	-31.15	0	-31.15	0	-31.15	0	-31.15
																													-25.4	-0.0114	-25.5	-0.0335	-25.5	-0.0925	-25.5	-0.0471	-25.5	-0.0766	-25.5	-0.0973	-31	0	-31.1	0	-31.1	0	-31.1	0	-31.1
																													-25.3	-0.00929998	-25.4	-0.0299	-25.4	-0.0893	-25.4	-0.0441	-25.4	-0.0754	-25.4	-0.0934	-30.95	0	-31.05	0	-31.05	0	-31.05	0	-31.05
																													-25.2	-0.00999994	-25.3	-0.0305	-25.3	-0.0902	-25.3	-0.044	-25.3	-0.0766	-25.3	-0.0936	-30.9	0	-31	0	-31	0	-31	0	-31
																													-25.1	-0.0092	-25.2	-0.0307999	-25.2	-0.0944999	-25.2	-0.0501999	-25.2	-0.0784	-25.2	-0.0939999	-30.85	0	-30.95	0	-30.95	0	-30.95	0	-30.95
																													-25	-0.0057	-25.1	-0.0308	-25.1	-0.0937	-25.1	-0.0507	-25.1	-0.0777	-25.1	-0.0915	-30.8	0	-30.9	0	-30.9	0	-30.9	0	-30.9
																													-24.9	-0.00140003	-25	-0.0317	-25	-0.094	-25	-0.0505	-25	-0.0785	-25	-0.0912	-30.75	0	-30.85	0	-30.85	0	-30.85	0	-30.85
																													-24.8	0.000799994	-24.9	-0.0289	-24.9	-0.0926	-24.9	-0.0524	-24.9	-0.075	-24.9	-0.088	-30.7	0	-30.8	0	-30.8	0	-30.8	0	-30.8
																													-24.7	-0.000399968	-24.8	-0.0281	-24.8	-0.0888	-24.8	-0.0538	-24.8	-0.0702	-24.8	-0.0857	-30.65	0	-30.75	0	-30.75	0	-30.75	0	-30.75
																													-24.6	0.000499985	-24.7	-0.0299	-24.7	-0.0871	-24.7	-0.0557	-24.7	-0.0708	-24.7	-0.0847	-30.6	0	-30.7	0	-30.7	0	-30.7	0	-30.7
																													-24.5	-0.0011	-24.6	-0.0279	-24.6	-0.0849	-24.6	-0.0567	-24.6	-0.0673	-24.6	-0.0843	-30.55	0	-30.65	0	-30.65	0	-30.65	0	-30.65
																													-24.4	-0.00819993	-24.5	-0.028	-24.5	-0.0815	-24.5	-0.0567	-24.5	-0.0707	-24.5	-0.0842	-30.5	0	-30.6	0	-30.6	0	-30.6	0	-30.6
																													-24.3	-0.00940002	-24.4	-0.0331	-24.4	-0.0842999	-24.4	-0.0599999	-24.4	-0.075	-24.4	-0.0878999	-30.45	0	-30.55	0	-30.55	0	-30.55	0	-30.55
																													-24.2	-0.0101999	-24.3	-0.0318	-24.3	-0.0851	-24.3	-0.059	-24.3	-0.0759	-24.3	-0.0852	-30.4	0	-30.5	0	-30.5	0	-30.5	0	-30.5
																													-24.1	-0.0113	-24.2	-0.0358999	-24.2	-0.0869999	-24.2	-0.0569999	-24.2	-0.0764	-24.2	-0.0850999	-30.35	0	-30.45	0	-30.45	0	-30.45	0	-30.45
																													-24	-0.0082	-24.1	-0.0401	-24.1	-0.0899999	-24.1	-0.0599999	-24.1	-0.0769	-24.1	-0.0837	-30.3	0	-30.4	0	-30.4	0	-30.4	0	-30.4
																													-23.9	-0.00789999	-24	-0.0369	-24	-0.09	-24	-0.0621	-24	-0.0725	-24	-0.0798	-30.25	0	-30.35	0	-30.35	0	-30.35	0	-30.35
																													-23.8	-0.00760003	-23.9	-0.0374	-23.9	-0.0888	-23.9	-0.0652	-23.9	-0.0699	-23.9	-0.0751	-30.2	0	-30.3	0	-30.3	0	-30.3	0	-30.3
																													-23.7	-0.0083	-23.8	-0.0355	-23.8	-0.0859	-23.8	-0.0654	-23.8	-0.0655	-23.8	-0.0714	-30.15	0	-30.25	0	-30.25	0	-30.25	0	-30.25
																													-23.6	-0.0129999	-23.7	-0.0364	-23.7	-0.0889	-23.7	-0.0634	-23.7	-0.0629	-23.7	-0.0691	-30.1	0	-30.2	0	-30.2	0	-30.2	0	-30.2
																													-23.5	-0.0122	-23.6	-0.0409999	-23.6	-0.0891999	-23.6	-0.0661999	-23.6	-0.0663	-23.6	-0.0682999	-30.05	0	-30.15	0	-30.15	0	-30.15	0	-30.15
																													-23.4	-0.0112001	-23.5	-0.0435	-23.5	-0.0836	-23.5	-0.0702	-23.5	-0.0656	-23.5	-0.0647	-30	0	-30.1	0	-30.1	0	-30.1	0	-30.1
																													-23.3	-0.00980008	-23.4	-0.0386	-23.4	-0.0776001	-23.4	-0.0650001	-23.4	-0.0599	-23.4	-0.0573001	-29.95	0	-30.05	0	-30.05	0	-30.05	0	-30.05
																													-23.2	-0.0112	-23.3	-0.032	-23.3	-0.0690001	-23.3	-0.0597001	-23.3	-0.054	-23.3	-0.0521001	-29.9	0	-30	0	-30	0	-30	0	-30
																													-23.1	-0.0114	-23.2	-0.0298	-23.2	-0.0675	-23.2	-0.0619	-23.2	-0.05	-23.2	-0.0492	-29.85	0	-29.95	0	-29.95	0	-29.95	0	-29.95
																													-23	-0.0091	-23.1	-0.0279	-23.1	-0.0653	-23.1	-0.0627	-23.1	-0.0465	-23.1	-0.0508	-29.8	0	-29.9	0	-29.9	0	-29.9	0	-29.9
																													-22.9	-0.00980001	-23	-0.0235	-23	-0.0586	-23	-0.0584	-23	-0.0447	-23	-0.0494	-29.75	0	-29.85	0	-29.85	0	-29.85	0	-29.85
																													-22.8	-0.0126	-22.9	-0.0242	-22.9	-0.0543	-22.9	-0.0576	-22.9	-0.0436	-22.9	-0.0506	-29.7	0	-29.8	0	-29.8	0	-29.8	0	-29.8
																													-22.7	-0.0147999	-22.8	-0.0217	-22.8	-0.0516	-22.8	-0.0533	-22.8	-0.0368	-22.8	-0.0492	-29.65	0	-29.75	0	-29.75	0	-29.75	0	-29.75
																													-22.6	-0.0181998	-22.7	-0.0241999	-22.7	-0.0529999	-22.7	-0.0542999	-22.7	-0.0319	-22.7	-0.0493999	-29.6	0	-29.7	0	-29.7	0	-29.7	0	-29.7
																													-22.5	-0.0205	-22.6	-0.0314998	-22.6	-0.0533997	-22.6	-0.0594997	-22.6	-0.0339	-22.6	-0.0518998	-29.55	0	-29.65	0	-29.65	0	-29.65	0	-29.65
																													-22.4	-0.0228	-22.5	-0.0327	-22.5	-0.0514999	-22.5	-0.0675999	-22.5	-0.0395	-22.5	-0.0562	-29.5	0	-29.6	0	-29.6	0	-29.6	0	-29.6
																													-22.3	-0.0171001	-22.4	-0.0317	-22.4	-0.049	-22.4	-0.0704	-22.4	-0.0418	-22.4	-0.0587	-29.45	0	-29.55	0	-29.55	0	-29.55	0	-29.55
																													-22.2	-0.0232999	-22.3	-0.0271	-22.3	-0.0380001	-22.3	-0.0656001	-22.3	-0.0313	-22.3	-0.0570001	-29.4	0	-29.5	0	-29.5	0	-29.5	0	-29.5
																													-22.1	-0.0211	-22.2	-0.0322999	-22.2	-0.0402999	-22.2	-0.0721999	-22.2	-0.0309	-22.2	-0.0597999	-29.35	0	-29.45	0	-29.45	0	-29.45	0	-29.45
																													-22	-0.021	-22.1	-0.0328	-22.1	-0.0397001	-22.1	-0.0660001	-22.1	-0.0257	-22.1	-0.0566	-29.3	0	-29.4	0	-29.4	0	-29.4	0	-29.4
																													-21.9	-0.0181001	-22	-0.033	-22	-0.0365	-22	-0.0634	-22	-0.025	-22	-0.0551	-29.25	0	-29.35	0	-29.35	0	-29.35	0	-29.35
																													-21.8	-0.0259	-21.9	-0.0316	-21.9	-0.0302001	-21.9	-0.0581001	-21.9	-0.0209	-21.9	-0.0504001	-29.2	0	-29.3	0	-29.3	0	-29.3	0	-29.3
																													-21.7	-0.0327	-21.8	-0.0343	-21.8	-0.0271	-21.8	-0.0479	-21.8	-0.023	-21.8	-0.0532	-29.15	0	-29.25	0	-29.25	0	-29.25	0	-29.25
																													-21.6	-0.0449	-21.7	-0.0391	-21.7	-0.0222	-21.7	-0.0375	-21.7	-0.0119	-21.7	-0.055	-29.1	0	-29.2	0	-29.2	0	-29.2	0	-29.2
																													-21.5	-0.0587	-21.6	-0.0372	-21.6	-0.0151	-21.6	-0.0292	-21.6	-0.0044	-21.6	-0.0559	-29.05	0	-29.15	0	-29.15	0	-29.15	0	-29.15
																													-21.4	-0.0620999	-21.5	-0.0475	-21.5	-0.0162997	-21.5	-0.0413997	-21.5	-0.0178	-21.5	-0.0681	-29	0	-29.1	0	-29.1	0	-29.1	0	-29.1
																													-21.3	-0.0626999	-21.4	-0.0516	-21.4	-0.0233999	-21.4	-0.0445999	-21.4	-0.0164	-21.4	-0.0730999	-28.95	0	-29.05	0	-29.05	0	-29.05	0	-29.05
																													-21.2	-0.053	-21.3	-0.0439	-21.3	-0.0253999	-21.3	-0.0413999	-21.3	-0.0187	-21.3	-0.0680999	-28.9	0	-29	0	-29	0	-29	0	-29
																													-21.1	-0.0459	-21.2	-0.034	-21.2	-0.0262	-21.2	-0.0407	-21.2	-0.0171	-21.2	-0.067	-28.85	0	-28.95	0	-28.95	0	-28.95	0	-28.95
																													-21	-0.0342	-21.1	-0.0325	-21.1	-0.0208999	-21.1	-0.0363999	-21.1	-0.0177	-21.1	-0.0688	-28.8	0	-28.9	0	-28.9	0	-28.9	0	-28.9
																													-20.9	-0.0259002	-21	-0.0199	-21	-0.0139002	-21	-0.0168002	-21	-0.005	-21	-0.0543	-28.75	0	-28.85	0	-28.85	0	-28.85	0	-28.85
																													-20.8	-0.0310999	-20.9	0.0055	-20.9	-0.00760018	-20.9	-0.00100018	-20.9	0.0009	-20.9	-0.0390002	-28.7	0	-28.8	0	-28.8	0	-28.8	0	-28.8
																													-20.7	-0.0317	-20.8	0.0153	-20.8	-0.00639989	-20.8	-0.00549989	-20.8	0.0002	-20.8	-0.0428999	-28.65	0	-28.75	0	-28.75	0	-28.75	0	-28.75
																													-20.6	-0.0381999	-20.7	0.0312	-20.7	-0.00239999	-20.7	-0.00309999	-20.7	0.0051	-20.7	-0.0388	-28.6	0	-28.7	0	-28.7	0	-28.7	0	-28.7
																													-20.5	-0.0399	-20.6	0.0279001	-20.6	-0.00799973	-20.6	-0.00689973	-20.6	-0.0032	-20.6	-0.0454999	-28.55	0	-28.65	0	-28.65	0	-28.65	0	-28.65
																													-20.4	-0.0406999	-20.5	0.0241	-20.5	-0.0129999	-20.5	-0.00909988	-20.5	-0.0031	-20.5	-0.0505	-28.5	0	-28.6	0	-28.6	0	-28.6	0	-28.6
																													-20.3	-0.0434998	-20.4	0.0188	-20.4	-0.0179999	-20.4	-0.0151999	-20.4	-0.0054	-20.4	-0.0493999	-28.45	0	-28.55	0	-28.55	0	-28.55	0	-28.55
																													-20.2	-0.0460999	-20.3	0.0037	-20.3	-0.0193998	-20.3	-0.0276998	-20.3	-0.0034	-20.3	-0.0500998	-28.4	0	-28.5	0	-28.5	0	-28.5	0	-28.5
																													-20.1	-0.0496999	-20.2	-0.00399987	-20.2	-0.0198999	-20.2	-0.0369999	-20.2	0.0012	-20.2	-0.0480999	-28.35	0	-28.45	0	-28.45	0	-28.45	0	-28.45
																													-20	-0.0497	-20.1	-0.0202999	-20.1	-0.0235997	-20.1	-0.0410997	-20.1	0.0018	-20.1	-0.0498999	-28.3	0	-28.4	0	-28.4	0	-28.4	0	-28.4
																													-19.9	-0.0538998	-20	-0.0284	-20	-0.0191999	-20	-0.0422999	-20	0.0094	-20	-0.0488	-28.25	0	-28.35	0	-28.35	0	-28.35	0	-28.35
																													-19.8	-0.0585998	-19.9	-0.0402	-19.9	-0.0176998	-19.9	-0.0431998	-19.9	0.0063	-19.9	-0.0529998	-28.2	0	-28.3	0	-28.3	0	-28.3	0	-28.3
																													-19.7	-0.0753998	-19.8	-0.0494	-19.8	-0.0175998	-19.8	-0.0443998	-19.8	0.0044	-19.8	-0.0567998	-28.15	0	-28.25	0	-28.25	0	-28.25	0	-28.25
																													-19.6	-0.0808999	-19.7	-0.0571998	-19.7	-0.0239998	-19.7	-0.0475998	-19.7	-0.0027	-19.7	-0.0593998	-28.1	0	-28.2	0	-28.2	0	-28.2	0	-28.2
																													-19.5	-0.0824	-19.6	-0.0571999	-19.6	-0.0284998	-19.6	-0.0452998	-19.6	-0.0071	-19.6	-0.0605999	-28.05	0	-28.15	0	-28.15	0	-28.15	0	-28.15
																													-19.4	-0.0768	-19.5	-0.054	-19.5	-0.0310999	-19.5	-0.0431999	-19.5	-0.0142	-19.5	-0.0609	-28	0	-28.1	0	-28.1	0	-28.1	0	-28.1
																													-19.3	-0.0851	-19.4	-0.0519	-19.4	-0.0364	-19.4	-0.0377	-19.4	-0.017	-19.4	-0.0598	-27.95	0	-28.05	0	-28.05	0	-28.05	0	-28.05
																													-19.2	-0.084	-19.3	-0.0473	-19.3	-0.0338	-19.3	-0.0378	-19.3	-0.0135	-19.3	-0.0605	-27.9	0	-28	0	-28	0	-28	0	-28
																													-19.1	-0.0903998	-19.2	-0.0384	-19.2	-0.0259	-19.2	-0.0321	-19.2	-0.001	-19.2	-0.0533	-27.85	0	-27.95	0	-27.95	0	-27.95	0	-27.95
																													-19	-0.1011	-19.1	-0.0455998	-19.1	-0.0274996	-19.1	-0.0329996	-19.1	0.0012	-19.1	-0.0531998	-27.8	0	-27.9	0	-27.9	0	-27.9	0	-27.9
																													-18.9	-0.103	-19	-0.0549	-19	-0.0309997	-19	-0.0378997	-19	-0.00360001	-19	-0.0566	-27.75	0	-27.85	0	-27.85	0	-27.85	0	-27.85
																													-18.8	-0.1041	-18.9	-0.0658	-18.9	-0.0328998	-18.9	-0.0502998	-18.9	-0.0121	-18.9	-0.0635998	-27.7	0	-27.8	0	-27.8	0	-27.8	0	-27.8
																													-18.7	-0.1048	-18.8	-0.0718	-18.8	-0.0414998	-18.8	-0.0635998	-18.8	-0.0163	-18.8	-0.0710998	-27.65	0	-27.75	0	-27.75	0	-27.75	0	-27.75
																													-18.6	-0.1106	-18.7	-0.0763998	-18.7	-0.0473998	-18.7	-0.0659998	-18.7	-0.0176	-18.7	-0.0733998	-27.6	0	-27.7	0	-27.7	0	-27.7	0	-27.7
																													-18.5	-0.1143	-18.6	-0.0873997	-18.6	-0.0571994	-18.6	-0.0755994	-18.6	-0.031	-18.6	-0.0828997	-27.55	0	-27.65	0	-27.65	0	-27.65	0	-27.65
																													-18.4	-0.1095	-18.5	-0.0996	-18.5	-0.0659998	-18.5	-0.0822998	-18.5	-0.0404	-18.5	-0.0892	-27.5	0	-27.6	0	-27.6	0	-27.6	0	-27.6
																													-18.3	-0.11	-18.4	-0.0994	-18.4	-0.0646999	-18.4	-0.0793999	-18.4	-0.0362	-18.4	-0.0891999	-27.45	0	-27.55	0	-27.55	0	-27.55	0	-27.55
																													-18.2	-0.1191	-18.3	-0.1014	-18.3	-0.0682999	-18.3	-0.0773999	-18.3	-0.0359	-18.3	-0.0939999	-27.4	0	-27.5	0	-27.5	0	-27.5	0	-27.5
																													-18.1	-0.1204	-18.2	-0.1129	-18.2	-0.0819998	-18.2	-0.0767998	-18.2	-0.0391	-18.2	-0.0979998	-27.35	0	-27.45	0	-27.45	0	-27.45	0	-27.45
																													-18	-0.1258	-18.1	-0.1181	-18.1	-0.0898996	-18.1	-0.0722996	-18.1	-0.0415	-18.1	-0.1006	-27.3	0	-27.4	0	-27.4	0	-27.4	0	-27.4
																													-17.9	-0.1263	-18	-0.1195	-18	-0.0940998	-18	-0.0790998	-18	-0.0456	-18	-0.0982	-27.25	0	-27.35	0	-27.35	0	-27.35	0	-27.35
																													-17.8	-0.1207	-17.9	-0.1237	-17.9	-0.0990998	-17.9	-0.0972998	-17.9	-0.0506	-17.9	-0.0982998	-27.2	0	-27.3	0	-27.3	0	-27.3	0	-27.3
																													-17.7	-0.118	-17.8	-0.1235	-17.8	-0.0982	-17.8	-0.1071	-17.8	-0.0457	-17.8	-0.09	-27.15	0	-27.25	0	-27.25	0	-27.25	0	-27.25
																													-17.6	-0.1174	-17.7	-0.1245	-17.7	-0.094	-17.7	-0.119	-17.7	-0.0332	-17.7	-0.0775	-27.1	0	-27.2	0	-27.2	0	-27.2	0	-27.2
																													-17.5	-0.1115	-17.6	-0.133	-17.6	-0.0985998	-17.6	-0.1305	-17.6	-0.0446	-17.6	-0.0808999	-27.05	0	-27.15	0	-27.15	0	-27.15	0	-27.15
																													-17.4	-0.1048	-17.5	-0.1312	-17.5	-0.1012	-17.5	-0.1276	-17.5	-0.0483	-17.5	-0.0925	-27	0	-27.1	0	-27.1	0	-27.1	0	-27.1
																													-17.3	-0.1084	-17.4	-0.1231	-17.4	-0.1037	-17.4	-0.1175	-17.4	-0.0416	-17.4	-0.0958	-26.95	0	-27.05	0	-27.05	0	-27.05	0	-27.05
																													-17.2	-0.1043	-17.3	-0.1243	-17.3	-0.1203	-17.3	-0.1003	-17.3	-0.0458	-17.3	-0.1081	-26.9	0	-27	0	-27	0	-27	0	-27
																													-17.1	-0.0996	-17.2	-0.1227	-17.2	-0.1257	-17.2	-0.0821	-17.2	-0.0429	-17.2	-0.1064	-26.85	0	-26.95	0	-26.95	0	-26.95	0	-26.95
																													-17	-0.0966	-17.1	-0.1223	-17.1	-0.1263	-17.1	-0.071	-17.1	-0.046	-17.1	-0.1025	-26.8	0	-26.9	0	-26.9	0	-26.9	0	-26.9
																													-16.9	-0.0965	-17	-0.1217	-17	-0.1238	-17	-0.071	-17	-0.0414	-17	-0.1021	-26.75	0	-26.85	0	-26.85	0	-26.85	0	-26.85
																													-16.8	-0.0926001	-16.9	-0.1204	-16.9	-0.1262	-16.9	-0.076	-16.9	-0.0456	-16.9	-0.0931	-26.7	0	-26.8	0	-26.8	0	-26.8	0	-26.8
																													-16.7	-0.0802003	-16.8	-0.1153	-16.8	-0.1239	-16.8	-0.0823001	-16.8	-0.0422	-16.8	-0.0809001	-26.65	0	-26.75	0	-26.75	0	-26.75	0	-26.75
																													-16.6	-0.0752002	-16.7	-0.1034	-16.7	-0.1078	-16.7	-0.0801003	-16.7	-0.0361	-16.7	-0.0640003	-26.6	0	-26.7	0	-26.7	0	-26.7	0	-26.7
																													-16.5	-0.0802	-16.6	-0.0972002	-16.6	-0.0961004	-16.6	-0.0767004	-16.6	-0.037	-16.6	-0.0586002	-26.55	0	-26.65	0	-26.65	0	-26.65	0	-26.65
																													-16.4	-0.0841001	-16.5	-0.0964	-16.5	-0.0847001	-16.5	-0.0667001	-16.5	-0.0366	-16.5	-0.0529	-26.5	0	-26.6	0	-26.6	0	-26.6	0	-26.6
																													-16.3	-0.0807002	-16.4	-0.0859	-16.4	-0.0833001	-16.4	-0.0518001	-16.4	-0.0329	-16.4	-0.0532001	-26.45	0	-26.55	0	-26.55	0	-26.55	0	-26.55
																													-16.2	-0.0748001	-16.3	-0.0716	-16.3	-0.0788002	-16.3	-0.0309002	-16.3	-0.0202	-16.3	-0.0472002	-26.4	0	-26.5	0	-26.5	0	-26.5	0	-26.5
																													-16.1	-0.0668	-16.2	-0.0611001	-16.2	-0.0743001	-16.2	-0.0147001	-16.2	-0.0209	-16.2	-0.0470001	-26.35	0	-26.45	0	-26.45	0	-26.45	0	-26.45
																													-16	-0.0595	-16.1	-0.0547	-16.1	-0.0698001	-16.1	0.00399993	-16.1	-0.0127	-16.1	-0.04	-26.3	0	-26.4	0	-26.4	0	-26.4	0	-26.4
																													-15.9	-0.0542998	-16	-0.0474	-16	-0.0683999	-16	0.0135001	-16	-0.012	-16	-0.0405	-26.25	0	-26.35	0	-26.35	0	-26.35	0	-26.35
																													-15.8	-0.0461998	-15.9	-0.0469	-15.9	-0.0720998	-15.9	0.00740021	-15.9	-0.0175	-15.9	-0.0433998	-26.2	0	-26.3	0	-26.3	0	-26.3	0	-26.3
																													-15.7	-0.0428998	-15.8	-0.0376	-15.8	-0.0837998	-15.8	-0.00719976	-15.8	-0.0234	-15.8	-0.0458998	-26.15	0	-26.25	0	-26.25	0	-26.25	0	-26.25
																													-15.6	-0.0315	-15.7	-0.0328998	-15.7	-0.0920998	-15.7	-0.0198998	-15.7	-0.0369	-15.7	-0.0499998	-26.1	0	-26.2	0	-26.2	0	-26.2	0	-26.2
																													-15.5	-0.0275	-15.6	-0.0296	-15.6	-0.0918	-15.6	-0.0297	-15.6	-0.038	-15.6	-0.0471	-26.05	0	-26.15	0	-26.15	0	-26.15	0	-26.15
																													-15.4	-0.0185003	-15.5	-0.0253	-15.5	-0.0892	-15.5	-0.03	-15.5	-0.0429	-15.5	-0.046	-26	0	-26.1	0	-26.1	0	-26.1	0	-26.1
																													-15.3	-0.0144005	-15.4	-0.0137	-15.4	-0.0823003	-15.4	-0.0153003	-15.4	-0.0365	-15.4	-0.0339003	-25.95	0	-26.05	0	-26.05	0	-26.05	0	-26.05
																													-15.2	-0.0287002	-15.3	0.006	-15.3	-0.0583005	-15.3	0.00499953	-15.3	-0.0213	-15.3	-0.0123005	-25.9	0	-26	0	-26	0	-26	0	-26
																													-15.1	-0.0285002	-15.2	0.00619984	-15.2	-0.0543002	-15.2	0.00449984	-15.2	-0.023	-15.2	-0.00970016	-25.85	0	-25.95	0	-25.95	0	-25.95	0	-25.95
																													-15	-0.0419	-15.1	0.0130998	-15.1	-0.0518004	-15.1	0.00789961	-15.1	-0.0201	-15.1	-0.00850019	-25.8	0	-25.9	0	-25.9	0	-25.9	0	-25.9
																													-14.9	-0.0560001	-15	0.0174	-15	-0.0444002	-15	0.0180998	-15	-0.0146	-15	0.0011	-25.75	0	-25.85	0	-25.85	0	-25.85	0	-25.85
																													-14.8	-0.0457002	-14.9	0.0343	-14.9	-0.0418001	-14.9	0.0239999	-14.9	-0.0185	-14.9	0.00469989	-25.7	0	-25.8	0	-25.8	0	-25.8	0	-25.8
																													-14.7	-0.0290002	-14.8	0.0394	-14.8	-0.0348002	-14.8	0.0308998	-14.8	-0.0174	-14.8	0.0107998	-25.65	0	-25.75	0	-25.75	0	-25.75	0	-25.75
																													-14.6	-0.028	-14.7	0.0481998	-14.7	-0.0263002	-14.7	0.0348998	-14.7	-0.0078	-14.7	0.0133998	-25.6	0	-25.7	0	-25.7	0	-25.7	0	-25.7
																													-14.5	-0.0227	-14.6	0.047	-14.6	-0.0225001	-14.6	0.0250999	-14.6	-0.0082	-14.6	0.0116	-25.55	0	-25.65	0	-25.65	0	-25.65	0	-25.65
																													-14.4	-0.0209	-14.5	0.0466	-14.5	-0.0248	-14.5	0.00830005	-14.5	-0.0117	-14.5	0.0059	-25.5	0	-25.6	0	-25.6	0	-25.6	0	-25.6
																													-14.3	-0.0214	-14.4	0.0425	-14.4	-0.0255	-14.4	-0.0149	-14.4	-0.0184	-14.4	-0.000899984	-25.45	0	-25.55	0	-25.55	0	-25.55	0	-25.55
																													-14.2	-0.0173001	-14.3	0.0348	-14.3	-0.0323	-14.3	-0.0352	-14.3	-0.0216	-14.3	-0.0071	-25.4	0	-25.5	0	-25.5	0	-25.5	0	-25.5
																													-14.1	-0.0128001	-14.2	0.0314999	-14.2	-0.0275001	-14.2	-0.0450001	-14.2	-0.0214	-14.2	-0.00630013	-25.35	0	-25.45	0	-25.45	0	-25.45	0	-25.45
																													-14	-0.0114	-14.1	0.0270999	-14.1	-0.0307003	-14.1	-0.0487003	-14.1	-0.0249	-14.1	-0.00740014	-25.3	0	-25.4	0	-25.4	0	-25.4	0	-25.4
																													-13.9	-0.00680021	-14	0.0213	-14	-0.0225001	-14	-0.0505001	-14	-0.033	-14	-0.00409999	-25.25	0	-25.35	0	-25.35	0	-25.35	0	-25.35
																													-13.8	0.00269976	-13.9	0.0198	-13.9	-0.0109002	-13.9	-0.0455002	-13.9	-0.0404	-13.9	0.00159979	-25.2	0	-25.3	0	-25.3	0	-25.3	0	-25.3
																													-13.7	0.00599983	-13.8	0.0213	-13.8	0.00229976	-13.8	-0.0391002	-13.8	-0.0475	-13.8	0.00809976	-25.15	0	-25.25	0	-25.25	0	-25.25	0	-25.25
																													-13.6	0.00119991	-13.7	0.0257998	-13.7	0.00619983	-13.7	-0.0250002	-13.7	-0.0545	-13.7	0.00439983	-25.1	0	-25.2	0	-25.2	0	-25.2	0	-25.2
																													-13.5	-0.0054	-13.6	0.0312999	-13.6	0.00689981	-13.6	-0.0263002	-13.6	-0.05	-13.6	0.00809991	-25.05	0	-25.15	0	-25.15	0	-25.15	0	-25.15
																													-13.4	-0.0177999	-13.5	0.0272	-13.5	-0.000799959	-13.5	-0.0412	-13.5	-0.045	-13.5	0.0101	-25	0	-25.1	0	-25.1	0	-25.1	0	-25.1
																													-13.3	-0.0201	-13.4	0.0125	-13.4	-0.0110999	-13.4	-0.0513999	-13.4	-0.0476	-13.4	0.00120011	-24.95	0	-25.05	0	-25.05	0	-25.05	0	-25.05
																													-13.2	-0.0291999	-13.3	0.0071	-13.3	-0.00970002	-13.3	-0.0411	-13.3	-0.0429	-13.3	0.00169998	-24.9	0	-25	0	-25	0	-25	0	-25
																													-13.1	-0.0272001	-13.2	-0.000599929	-13.2	-0.0114999	-13.2	-0.0472999	-13.2	-0.0435	-13.2	7.09806e-08	-24.85	0	-24.95	0	-24.95	0	-24.95	0	-24.95
																													-13	-0.0071	-13.1	0.00929987	-13.1	-0.00140026	-13.1	-0.0430003	-13.1	-0.0415	-13.1	0.00359987	-24.8	0	-24.9	0	-24.9	0	-24.9	0	-24.9
																													-12.9	-0.00370021	-13	0.0267	-13	0.00839962	-13	-0.0268004	-13	-0.0329	-13	0.0054	-24.75	0	-24.85	0	-24.85	0	-24.85	0	-24.85
																													-12.8	-0.00750004	-12.9	0.0233	-12.9	0.0140998	-12.9	-0.0147002	-12.9	-0.0344	-12.9	0.00789979	-24.7	0	-24.8	0	-24.8	0	-24.8	0	-24.8
																													-12.7	-0.00670001	-12.8	0.0182	-12.8	0.0182	-12.8	-0.0183	-12.8	-0.0352	-12.8	0.00599996	-24.65	0	-24.75	0	-24.75	0	-24.75	0	-24.75
																													-12.6	-0.000400044	-12.7	0.0195	-12.7	0.013	-12.7	-0.0218	-12.7	-0.0398	-12.7	0.00469999	-24.6	0	-24.7	0	-24.7	0	-24.7	0	-24.7
																													-12.5	0.0021	-12.6	0.0215	-12.6	0.0119999	-12.6	-0.0226001	-12.6	-0.038	-12.6	0.00689996	-24.55	0	-24.65	0	-24.65	0	-24.65	0	-24.65
																													-12.4	0.00189998	-12.5	0.0175	-12.5	0.00859999	-12.5	-0.0262	-12.5	-0.0436	-12.5	0.008	-24.5	0	-24.6	0	-24.6	0	-24.6	0	-24.6
																													-12.3	-0.00300006	-12.4	0.0179	-12.4	-0.000600023	-12.4	-0.0249	-12.4	-0.0429	-12.4	0.00959998	-24.45	0	-24.55	0	-24.55	0	-24.55	0	-24.55
																													-12.2	-0.00420011	-12.3	0.0161	-12.3	-0.00550006	-12.3	-0.0265001	-12.3	-0.0425	-12.3	0.0125999	-24.4	0	-24.5	0	-24.5	0	-24.5	0	-24.5
																													-12.1	-0.00680003	-12.2	0.0226999	-12.2	-0.00240011	-12.2	-0.0188001	-12.2	-0.0459	-12.2	0.0158999	-24.35	0	-24.45	0	-24.45	0	-24.45	0	-24.45
																													-12	-0.0109	-12.1	0.0207	-12.1	-0.00250006	-12.1	-0.0243001	-12.1	-0.0531	-12.1	0.0133	-24.3	0	-24.4	0	-24.4	0	-24.4	0	-24.4
																													-11.9	-0.0169001	-12	0.0168	-12	-0.00500005	-12	-0.0229001	-12	-0.0514	-12	0.013	-24.25	0	-24.35	0	-24.35	0	-24.35	0	-24.35
																													-11.8	-0.028	-11.9	0.0208	-11.9	-0.00660005	-11.9	-0.0246001	-11.9	-0.0474	-11.9	0.0111999	-24.2	0	-24.3	0	-24.3	0	-24.3	0	-24.3
																													-11.7	-0.0326	-11.8	0.0211	-11.8	-0.0115	-11.8	-0.023	-11.8	-0.0551	-11.8	0.014	-24.15	0	-24.25	0	-24.25	0	-24.25	0	-24.25
																													-11.6	-0.0365001	-11.7	0.0217	-11.7	-0.0138	-11.7	-0.0232	-11.7	-0.0544	-11.7	0.0193	-24.1	0	-24.2	0	-24.2	0	-24.2	0	-24.2
																													-11.5	-0.0429	-11.6	0.0268999	-11.6	-0.0168001	-11.6	-0.0202001	-11.6	-0.0507	-11.6	0.0222999	-24.05	0	-24.15	0	-24.15	0	-24.15	0	-24.15
																													-11.4	-0.0479001	-11.5	0.0265	-11.5	-0.0179	-11.5	-0.0183	-11.5	-0.0486	-11.5	0.023	-24	0	-24.1	0	-24.1	0	-24.1	0	-24.1
																													-11.3	-0.0482001	-11.4	0.0309	-11.4	-0.0187001	-11.4	-0.0133001	-11.4	-0.0491	-11.4	0.0235999	-23.95	0	-24.05	0	-24.05	0	-24.05	0	-24.05
																													-11.2	-0.0420001	-11.3	0.036	-11.3	-0.0171001	-11.3	-0.00240011	-11.3	-0.043	-11.3	0.0272999	-23.9	0	-24	0	-24	0	-24	0	-24
																													-11.1	-0.0378001	-11.2	0.0394999	-11.2	-0.0131001	-11.2	0.00529988	-11.2	-0.0398	-11.2	0.0324999	-23.85	0	-23.95	0	-23.95	0	-23.95	0	-23.95
																													-11	-0.0456	-11.1	0.0391999	-11.1	-0.00920017	-11.1	0.00969983	-11.1	-0.035	-11.1	0.0344999	-23.8	0	-23.9	0	-23.9	0	-23.9	0	-23.9
																													-10.9	-0.0452	-11	0.0328	-11	-0.0148999	-11	0.00680007	-11	-0.0363	-11	0.0294	-23.75	0	-23.85	0	-23.85	0	-23.85	0	-23.85
																													-10.8	-0.0367001	-10.9	0.0306	-10.9	-0.0143	-10.9	0.00919996	-10.9	-0.0367	-10.9	0.0347	-23.7	0	-23.8	0	-23.8	0	-23.8	0	-23.8
																													-10.7	-0.0346	-10.8	0.0331	-10.8	-0.0083001	-10.8	0.0148999	-10.8	-0.0333	-10.8	0.0440999	-23.65	0	-23.75	0	-23.75	0	-23.75	0	-23.75
																													-10.6	-0.0362999	-10.7	0.0324	-10.7	-0.0114	-10.7	0.0137	-10.7	-0.0334	-10.7	0.0459	-23.6	0	-23.7	0	-23.7	0	-23.7	0	-23.7
																													-10.5	-0.0343	-10.6	0.0293001	-10.6	-0.0207999	-10.6	0.00810011	-10.6	-0.0336	-10.6	0.0457001	-23.55	0	-23.65	0	-23.65	0	-23.65	0	-23.65
																													-10.4	-0.032	-10.5	0.0344	-10.5	-0.0238	-10.5	0.0104	-10.5	-0.0302	-10.5	0.0471	-23.5	0	-23.6	0	-23.6	0	-23.6	0	-23.6
																													-10.3	-0.0307	-10.4	0.0339	-10.4	-0.0268	-10.4	0.00750003	-10.4	-0.0324	-10.4	0.0396	-23.45	0	-23.55	0	-23.55	0	-23.55	0	-23.55
																													-10.2	-0.0365	-10.3	0.0348	-10.3	-0.0298	-10.3	0.00809999	-10.3	-0.0351	-10.3	0.0386	-23.4	0	-23.5	0	-23.5	0	-23.5	0	-23.5
																													-10.1	-0.0423999	-10.2	0.0328	-10.2	-0.033	-10.2	0.00460003	-10.2	-0.0443	-10.2	0.0363	-23.35	0	-23.45	0	-23.45	0	-23.45	0	-23.45
																													-10	-0.0457	-10.1	0.0267001	-10.1	-0.0421999	-10.1	-0.00269986	-10.1	-0.0498	-10.1	0.0333001	-23.3	0	-23.4	0	-23.4	0	-23.4	0	-23.4
																													-9.9	-0.0474	-10	0.0266	-10	-0.0425	-10	-0.0104	-10	-0.0557	-10	0.0286	-23.25	0	-23.35	0	-23.35	0	-23.35	0	-23.35
																													-9.8	-0.0505	-9.9	0.0243	-9.9	-0.0466	-9.9	-0.0153	-9.9	-0.0571	-9.9	0.0291	-23.2	0	-23.3	0	-23.3	0	-23.3	0	-23.3
																													-9.7	-0.054	-9.8	0.0201	-9.8	-0.0496	-9.8	-0.0201	-9.8	-0.0581	-9.8	0.0264	-23.15	0	-23.25	0	-23.25	0	-23.25	0	-23.25
																													-9.6	-0.0574	-9.7	0.0163	-9.7	-0.0597	-9.7	-0.0247	-9.7	-0.0606	-9.7	0.0201	-23.1	0	-23.2	0	-23.2	0	-23.2	0	-23.2
																													-9.5	-0.062	-9.6	0.00869999	-9.6	-0.0618	-9.6	-0.0239	-9.6	-0.0587	-9.6	0.0164	-23.05	0	-23.15	0	-23.15	0	-23.15	0	-23.15
																													-9.4	-0.0635999	-9.5	0.0062	-9.5	-0.0636	-9.5	-0.019	-9.5	-0.0613	-9.5	0.0171	-23	0	-23.1	0	-23.1	0	-23.1	0	-23.1
																													-9.3	-0.0612	-9.4	0.000599999	-9.4	-0.0724999	-9.4	-0.0171999	-9.4	-0.0648	-9.4	0.0104001	-22.95	0	-23.05	0	-23.05	0	-23.05	0	-23.05
																													-9.2	-0.0568	-9.3	0.002	-9.3	-0.0727	-9.3	-0.0193	-9.3	-0.0605	-9.3	0.00899998	-22.9	0	-23	0	-23	0	-23	0	-23
																													-9.1	-0.0565	-9.2	0.00479996	-9.2	-0.0677	-9.2	-0.02	-9.2	-0.0562	-9.2	0.0135	-22.85	0	-22.95	0	-22.95	0	-22.95	0	-22.95
																													-9	-0.0529	-9.1	0.00509996	-9.1	-0.0715001	-9.1	-0.0167001	-9.1	-0.055	-9.1	0.0173	-22.8	0	-22.9	0	-22.9	0	-22.9	0	-22.9
																													-8.9	-0.0640999	-9	0.0015	-9	-0.0684	-9	-0.0163	-9	-0.0523	-9	0.0196	-22.75	0	-22.85	0	-22.85	0	-22.85	0	-22.85
																													-8.8	-0.0686	-8.9	-0.0103	-8.9	-0.0741999	-8.9	-0.0258999	-8.9	-0.0645	-8.9	0.0107001	-22.7	0	-22.8	0	-22.8	0	-22.8	0	-22.8
																													-8.7	-0.072	-8.8	-0.0125	-8.8	-0.0746	-8.8	-0.0314	-8.8	-0.0639	-8.8	0.00740003	-22.65	0	-22.75	0	-22.75	0	-22.75	0	-22.75
																													-8.6	-0.0795999	-8.7	-0.00940002	-8.7	-0.0707	-8.7	-0.0272	-8.7	-0.0603	-8.7	0.0103	-22.6	0	-22.7	0	-22.7	0	-22.7	0	-22.7
																													-8.5	-0.0815	-8.6	-0.00499994	-8.6	-0.0702999	-8.6	-0.0281999	-8.6	-0.0568	-8.6	0.00310006	-22.55	0	-22.65	0	-22.65	0	-22.65	0	-22.65
																													-8.4	-0.0799001	-8.5	-0.0042	-8.5	-0.0641	-8.5	-0.0265	-8.5	-0.0585	-8.5	-0.0011	-22.5	0	-22.6	0	-22.6	0	-22.6	0	-22.6
																													-8.3	-0.0760001	-8.4	0.0007	-8.4	-0.0537001	-8.4	-0.0148001	-8.4	-0.0525	-8.4	0.00249989	-22.45	0	-22.55	0	-22.55	0	-22.55	0	-22.55
																													-8.2	-0.0641001	-8.3	-0.000500001	-8.3	-0.0425001	-8.3	-0.0119001	-8.3	-0.0422	-8.3	0.00609993	-22.4	0	-22.5	0	-22.5	0	-22.5	0	-22.5
																													-8.1	-0.062	-8.2	-0.00460007	-8.2	-0.0361001	-8.2	-0.0114001	-8.2	-0.0386	-8.2	0.0110999	-22.35	0	-22.45	0	-22.45	0	-22.45	0	-22.45
																													-8	-0.0518	-8.1	-0.0117	-8.1	-0.0297	-8.1	-0.0086	-8.1	-0.0394	-8.1	0.011	-22.3	0	-22.4	0	-22.4	0	-22.4	0	-22.4
																													-7.9	-0.0541999	-8	-0.0137	-8	-0.0334	-8	-0.0102	-8	-0.0413	-8	0.0111	-22.25	0	-22.35	0	-22.35	0	-22.35	0	-22.35
																													-7.8	-0.0481001	-7.9	-0.015	-7.9	-0.0398999	-7.9	-0.0150999	-7.9	-0.0423	-7.9	0.00720009	-22.2	0	-22.3	0	-22.3	0	-22.3	0	-22.3
																													-7.7	-0.0392	-7.8	-0.0112	-7.8	-0.0351001	-7.8	-0.0127001	-7.8	-0.0343	-7.8	0.0148999	-22.15	0	-22.25	0	-22.25	0	-22.25	0	-22.25
																													-7.6	-0.0316001	-7.7	-0.00600005	-7.7	-0.0306	-7.7	-0.00940005	-7.7	-0.0327	-7.7	0.018	-22.1	0	-22.2	0	-22.2	0	-22.2	0	-22.2
																													-7.5	-0.034	-7.6	0.00249992	-7.6	-0.0272002	-7.6	-0.00530015	-7.6	-0.0306	-7.6	0.0235999	-22.05	0	-22.15	0	-22.15	0	-22.15	0	-22.15
																													-7.4	-0.0298001	-7.5	-0.0016	-7.5	-0.0272	-7.5	-0.00839999	-7.5	-0.034	-7.5	0.0183	-22	0	-22.1	0	-22.1	0	-22.1	0	-22.1
																													-7.3	-0.0270001	-7.4	-0.0019	-7.4	-0.0225001	-7.4	-0.00560007	-7.4	-0.029	-7.4	0.0171999	-21.95	0	-22.05	0	-22.05	0	-22.05	0	-22.05
																													-7.2	-0.0261	-7.3	0.0002	-7.3	-0.0188001	-7.3	0.00169994	-7.3	-0.0239	-7.3	0.0164999	-21.9	0	-22	0	-22	0	-22	0	-22
																													-7.1	-0.0198	-7.2	0.00229996	-7.2	-0.0154	-7.2	0.00469996	-7.2	-0.02	-7.2	0.0183	-21.85	0	-21.95	0	-21.95	0	-21.95	0	-21.95
																													-7	-0.0171	-7.1	0.00339995	-7.1	-0.0106001	-7.1	0.0077999	-7.1	-0.0199	-7.1	0.0209	-21.8	0	-21.9	0	-21.9	0	-21.9	0	-21.9
																													-6.9	-0.0157	-7	0.0039	-7	-0.0116	-7	0.00760002	-7	-0.0193	-7	0.0196	-21.75	0	-21.85	0	-21.85	0	-21.85	0	-21.85
																													-6.8	-0.0129	-6.9	0.0023	-6.9	-0.015	-6.9	0.00200005	-6.9	-0.0184	-6.9	0.0167	-21.7	0	-21.8	0	-21.8	0	-21.8	0	-21.8
																													-6.7	-0.0129	-6.8	0.0029	-6.8	-0.0186	-6.8	0.00400001	-6.8	-0.0154	-6.8	0.0165	-21.65	0	-21.75	0	-21.75	0	-21.75	0	-21.75
																													-6.6	-0.0175	-6.7	0.00380004	-6.7	-0.0177	-6.7	0.00110004	-6.7	-0.0146	-6.7	0.0185	-21.6	0	-21.7	0	-21.7	0	-21.7	0	-21.7
																													-6.5	-0.0228	-6.6	0.00110005	-6.6	-0.0184999	-6.6	0.0029001	-6.6	-0.0173	-6.6	0.0126	-21.55	0	-21.65	0	-21.65	0	-21.65	0	-21.65
																													-6.4	-0.0288999	-6.5	0.0009	-6.5	-0.0176	-6.5	0.000700031	-6.5	-0.0176	-6.5	0.0123	-21.5	0	-21.6	0	-21.6	0	-21.6	0	-21.6
																													-6.3	-0.0263	-6.4	-0.0031	-6.4	-0.0193999	-6.4	-0.00279994	-6.4	-0.0201	-6.4	0.00900006	-21.45	0	-21.55	0	-21.55	0	-21.55	0	-21.55
																													-6.2	-0.0214	-6.3	-0.0035	-6.3	-0.0168	-6.3	-0.0047	-6.3	-0.0202	-6.3	0.0073	-21.4	0	-21.5	0	-21.5	0	-21.5	0	-21.5
																													-6.1	-0.0167	-6.2	-0.00170001	-6.2	-0.0168	-6.2	-7.39965e-09	-6.2	-0.0216	-6.2	0.00929999	-21.35	0	-21.45	0	-21.45	0	-21.45	0	-21.45
																													-6	-0.015	-6.1	-0.00170001	-6.1	-0.0146	-6.1	0.00409998	-6.1	-0.0201	-6.1	0.0115	-21.3	0	-21.4	0	-21.4	0	-21.4	0	-21.4
																													-5.9	-0.0125	-6	-0.0017	-6	-0.0125	-6	0.00169998	-6	-0.019	-6	0.0079	-21.25	0	-21.35	0	-21.35	0	-21.35	0	-21.35
																													-5.8	-0.0124	-5.9	-0.001	-5.9	-0.0098	-5.9	-0.0029	-5.9	-0.0149	-5.9	0.0037	-21.2	0	-21.3	0	-21.3	0	-21.3	0	-21.3
																													-5.7	-0.0145	-5.8	-0.0032	-5.8	-0.0113	-5.8	-0.00559997	-5.8	-0.0162	-5.8	0.00200003	-21.15	0	-21.25	0	-21.25	0	-21.25	0	-21.25
																													-5.6	-0.0156	-5.7	-0.00849995	-5.7	-0.0132	-5.7	-0.00609995	-5.7	-0.0191	-5.7	-0.00109995	-21.1	0	-21.2	0	-21.2	0	-21.2	0	-21.2
																													-5.5	-0.0125	-5.6	-0.00959996	-5.6	-0.0117999	-5.6	-0.00759992	-5.6	-0.0205	-5.6	-0.00469996	-21.05	0	-21.15	0	-21.15	0	-21.15	0	-21.15
																													-5.4	-0.00810001	-5.5	-0.0093	-5.5	-0.0103	-5.5	-0.00820005	-5.5	-0.0177	-5.5	-0.0045	-21	0	-21.1	0	-21.1	0	-21.1	0	-21.1
																													-5.3	-0.00390008	-5.4	-0.00910001	-5.4	-0.00760001	-5.4	-0.00720001	-5.4	-0.0161	-5.4	-0.00640001	-20.95	0	-21.05	0	-21.05	0	-21.05	0	-21.05
																													-5.2	-0.000700059	-5.3	-0.0031	-5.3	0.000299836	-5.3	-0.00280016	-5.3	-0.0102	-5.3	-0.00710008	-20.9	0	-21	0	-21	0	-21	0	-21
																													-5.1	0.00140002	-5.2	-0.00110006	-5.2	0.00499994	-5.2	9.9941e-05	-5.2	-0.00580006	-5.2	-0.00300006	-20.85	0	-20.95	0	-20.95	0	-20.95	0	-20.95
																													-5	-0.0007	-5.1	-0.0043	-5.1	0.00660004	-5.1	-0.00259996	-5.1	-0.0075	-5.1	-0.00609996	-20.8	0	-20.9	0	-20.9	0	-20.9	0	-20.9
																													-4.9	-0.00240002	-5	-0.0064	-5	0.0058	-5	-0.0064	-5	-0.0064	-5	-0.007	-20.75	0	-20.85	0	-20.85	0	-20.85	0	-20.85
																													-4.8	-0.00280003	-4.9	-0.00400002	-4.9	0.00979998	-4.9	-0.00840002	-4.9	-0.00439997	-4.9	-0.00760002	-20.7	0	-20.8	0	-20.8	0	-20.8	0	-20.8
																													-4.7	0.002	-4.8	-0.005	-4.8	0.00969993	-4.8	-0.00590007	-4.8	-0.0011	-4.8	-0.0057	-20.65	0	-20.75	0	-20.75	0	-20.75	0	-20.75
																													-4.6	0.00749988	-4.7	-0.0035	-4.7	0.017	-4.7	0.0004	-4.7	-0.0001	-4.7	-0.005	-20.6	0	-20.7	0	-20.7	0	-20.7	0	-20.7
																													-4.5	0.0047	-4.6	-0.0024	-4.6	0.0224999	-4.6	0.00249988	-4.6	0.0042	-4.6	-0.00280012	-20.55	0	-20.65	0	-20.65	0	-20.65	0	-20.65
																													-4.4	0.00639982	-4.5	-0.0058	-4.5	0.0225	-4.5	0.0001	-4.5	0.0029	-4.5	-0.003	-20.5	0	-20.6	0	-20.6	0	-20.6	0	-20.6
																													-4.3	0.0095	-4.4	-0.00110018	-4.4	0.0277998	-4.4	0.00589982	-4.4	0.008	-4.4	0.00339982	-20.45	0	-20.55	0	-20.55	0	-20.55	0	-20.55
																													-4.2	0.0154	-4.3	0.0016	-4.3	0.0283	-4.3	0.00719995	-4.3	0.0105	-4.3	0.0052	-20.4	0	-20.5	0	-20.5	0	-20.5	0	-20.5
																													-4.1	0.0196999	-4.2	0.0045	-4.2	0.0277	-4.2	0.0083	-4.2	0.0136	-4.2	0.0094	-20.35	0	-20.45	0	-20.45	0	-20.45	0	-20.45
																													-4	0.0224	-4.1	0.0053	-4.1	0.0295999	-4.1	0.00859987	-4.1	0.0184	-4.1	0.0128999	-20.3	0	-20.4	0	-20.4	0	-20.4	0	-20.4
																													-3.9	0.0227	-4	0.0088	-4	0.0299	-4	0.007	-4	0.019	-4	0.0141	-20.25	0	-20.35	0	-20.35	0	-20.35	0	-20.35
																													-3.8	0.0239	-3.9	0.0099	-3.9	0.031	-3.9	0.0082	-3.9	0.0188	-3.9	0.0154	-20.2	0	-20.3	0	-20.3	0	-20.3	0	-20.3
																													-3.7	0.0219	-3.8	0.0144	-3.8	0.0310999	-3.8	0.00929986	-3.8	0.0226	-3.8	0.0208	-20.15	0	-20.25	0	-20.25	0	-20.25	0	-20.25
																													-3.6	0.0254998	-3.7	0.0189	-3.7	0.0304	-3.7	0.0119	-3.7	0.0238	-3.7	0.0205	-20.1	0	-20.2	0	-20.2	0	-20.2	0	-20.2
																													-3.5	0.0343	-3.6	0.0238	-3.6	0.0322998	-3.6	0.0191998	-3.6	0.0309	-3.6	0.0243998	-20.05	0	-20.15	0	-20.15	0	-20.15	0	-20.15
																													-3.4	0.0336999	-3.5	0.0249	-3.5	0.0269	-3.5	0.0188	-3.5	0.0322	-3.5	0.0257	-20	0	-20.1	0	-20.1	0	-20.1	0	-20.1
																													-3.3	0.0295	-3.4	0.0243999	-3.4	0.0250999	-3.4	0.0184999	-3.4	0.0316	-3.4	0.0260999	-19.95	0	-20.05	0	-20.05	0	-20.05	0	-20.05
																													-3.2	0.0302	-3.3	0.0231	-3.3	0.0237001	-3.3	0.0112001	-3.3	0.0316	-3.3	0.0237	-19.9	0	-20	0	-20	0	-20	0	-20
																													-3.1	0.0353	-3.2	0.0196	-3.2	0.0202	-3.2	0.0102	-3.2	0.0325	-3.2	0.0185	-19.85	0	-19.95	0	-19.95	0	-19.95	0	-19.95
																													-3	0.0331	-3.1	0.0192	-3.1	0.02	-3.1	0.00899997	-3.1	0.0398	-3.1	0.0173	-19.8	0	-19.9	0	-19.9	0	-19.9	0	-19.9
																													-2.9	0.0337996	-3	0.0194	-3	0.0223	-3	0.0065	-3	0.0436	-3	0.0155	-19.75	0	-19.85	0	-19.85	0	-19.85	0	-19.85
																													-2.8	0.0339	-2.9	0.0286996	-2.9	0.0353996	-2.9	0.0200996	-2.9	0.054	-2.9	0.0227996	-19.7	0	-19.8	0	-19.8	0	-19.8	0	-19.8
																													-2.7	0.0322	-2.8	0.0301	-2.8	0.0363	-2.8	0.0224	-2.8	0.0536	-2.8	0.0229	-19.65	0	-19.75	0	-19.75	0	-19.75	0	-19.75
																													-2.6	0.0436997	-2.7	0.0283	-2.7	0.0359	-2.7	0.0213	-2.7	0.056	-2.7	0.0205	-19.6	0	-19.7	0	-19.7	0	-19.7	0	-19.7
																													-2.5	0.0421	-2.6	0.0318	-2.6	0.0468997	-2.6	0.0290997	-2.6	0.0653	-2.6	0.0279997	-19.55	0	-19.65	0	-19.65	0	-19.65	0	-19.65
																													-2.4	0.0477999	-2.5	0.03	-2.5	0.0452	-2.5	0.0322	-2.5	0.0713	-2.5	0.0239	-19.5	0	-19.6	0	-19.6	0	-19.6	0	-19.6
																													-2.3	0.0539	-2.4	0.0352999	-2.4	0.0454999	-2.4	0.0266999	-2.4	0.0761	-2.4	0.0308999	-19.45	0	-19.55	0	-19.55	0	-19.55	0	-19.55
																													-2.2	0.0539	-2.3	0.0343	-2.3	0.0489999	-2.3	0.0221999	-2.3	0.074	-2.3	0.0316	-19.4	0	-19.5	0	-19.5	0	-19.5	0	-19.5
																													-2.1	0.0540998	-2.2	0.0408	-2.2	0.0546	-2.2	0.028	-2.2	0.0798	-2.2	0.036	-19.35	0	-19.45	0	-19.45	0	-19.45	0	-19.45
																													-2	0.058	-2.1	0.0474	-2.1	0.0632998	-2.1	0.0288998	-2.1	0.0829	-2.1	0.0401998	-19.3	0	-19.4	0	-19.4	0	-19.4	0	-19.4
																													-1.9	0.0745999	-2	0.0493	-2	0.0648	-2	0.0367	-2	0.0939	-2	0.0447	-19.25	0	-19.35	0	-19.35	0	-19.35	0	-19.35
																													-1.8	0.0754	-1.9	0.0463999	-1.9	0.0623999	-1.9	0.0312999	-1.9	0.0995	-1.9	0.0470999	-19.2	0	-19.3	0	-19.3	0	-19.3	0	-19.3
																													-1.7	0.0714	-1.8	0.048	-1.8	0.0702997	-1.8	0.0336997	-1.8	0.1105	-1.8	0.0436	-19.15	0	-19.25	0	-19.25	0	-19.25	0	-19.25
																													-1.6	0.0699999	-1.7	0.0527	-1.7	0.0704	-1.7	0.0442	-1.7	0.105	-1.7	0.0552	-19.1	0	-19.2	0	-19.2	0	-19.2	0	-19.2
																													-1.5	0.0774	-1.6	0.06	-1.6	0.0603999	-1.6	0.0402999	-1.6	0.1102	-1.6	0.0580999	-19.05	0	-19.15	0	-19.15	0	-19.15	0	-19.15
																													-1.4	0.0814999	-1.5	0.0663	-1.5	0.0648	-1.5	0.0622	-1.5	0.12	-1.5	0.0637	-19	0	-19.1	0	-19.1	0	-19.1	0	-19.1
																													-1.3	0.0814999	-1.4	0.0663	-1.4	0.0593999	-1.4	0.0646999	-1.4	0.1226	-1.4	0.0762999	-18.95	0	-19.05	0	-19.05	0	-19.05	0	-19.05
																													-1.2	0.0802001	-1.3	0.0663	-1.3	0.0593997	-1.3	0.0756997	-1.3	0.1206	-1.3	0.0762999	-18.9	0	-19	0	-19	0	-19	0	-19
																													-1.1	0.0774	-1.2	0.0662	-1.2	0.0496	-1.2	0.0756997	-1.2	0.12	-1.2	0.0760001	-18.85	0	-18.95	0	-18.95	0	-18.95	0	-18.95
																													-1	0.0767	-1.1	0.0661999	-1.1	0.0425	-1.1	0.0655007	-1.1	0.1135	-1.1	0.0699	-18.8	0	-18.9	0	-18.9	0	-18.9	0	-18.9
																													-0.900002	0.0767	-1	0.0645	-1	0.0425	-1	0.0655007	-1	0.0892	-1	0.0699	-18.75	0	-18.85	0	-18.85	0	-18.85	0	-18.85
																													-0.799999	0.0767	-0.900002	0.0645	-0.900002	0.0425	-0.900002	0.0660007	-0.899998	0.0753	-0.900002	0.0699	-18.7	0	-18.8	0	-18.8	0	-18.8	0	-18.8
																													-0.700001	0.0627	-0.799999	0.0617	-0.800003	0.0397001	-0.800003	0.0655007	-0.799999	0.0829	-0.799999	0.0637	-18.65	0	-18.75	0	-18.75	0	-18.75	0	-18.75
																													-0.600002	0.0749	-0.700001	0.0617	-0.700001	0.0425	-0.700001	0.0655007	-0.700001	0.0813	-0.700001	0.0637	-18.6	0	-18.7	0	-18.7	0	-18.7	0	-18.7
																													-0.5	0.0754	-0.599998	0.0617	-0.600002	0.0456	-0.600002	0.0660007	-0.599998	0.0813	-0.600002	0.0682001	-18.55	0	-18.65	0	-18.65	0	-18.65	0	-18.65
																													-0.400002	0.0767	-0.5	0.0645	-0.5	0.0459	-0.5	0.0694009	-0.5	0.0829	-0.5	0.0699	-18.5	0	-18.6	0	-18.6	0	-18.6	0	-18.6
																													-0.299999	0.0767	-0.400002	0.0661999	-0.400002	0.0496	-0.400002	0.0756997	-0.399998	0.0861	-0.400002	0.0724	-18.45	0	-18.55	0	-18.55	0	-18.55	0	-18.55
																													-0.200001	0.0774	-0.299999	0.0662	-0.300003	0.0523	-0.300003	0.0758	-0.299999	0.0892	-0.299999	0.0736	-18.4	0	-18.5	0	-18.5	0	-18.5	0	-18.5
																													-0.100002	0.0779	-0.200001	0.0663	-0.200001	0.0593997	-0.200001	0.0804001	-0.200001	0.1135	-0.200001	0.0760001	-18.35	0	-18.45	0	-18.45	0	-18.45	0	-18.45
																													0	0.0802001	-0.0999985	0.0663	-0.100002	0.0593999	-0.100002	0.0813	-0.0999985	0.12	-0.100002	0.0762999	-18.3	0	-18.4	0	-18.4	0	-18.4	0	-18.4
																													0.0999985	0.0814999	0	0.0673001	0	0.0648	0	0.0820001	0	0.1206	0	0.0785	-18.25	0	-18.35	0	-18.35	0	-18.35	0	-18.35
																													0.200001	0.0827	0.0999985	0.0714	0.0999985	0.1775	0.0999985	0.0831	0.100002	0.1226	0.0999985	0.0837	-18.2	0	-18.3	0	-18.3	0	-18.3	0	-18.3
																													0.299999	0.0827	0.200001	0.0725	0.199997	0.187801	0.199997	0.0831	0.200001	0.1292	0.200001	1.3094	-18.15	0	-18.25	0	-18.25	0	-18.25	0	-18.25
																													0.399998	0.11	0.299999	0.1257	0.299999	0.1889	0.299999	2.1837	0.299999	3.6621	0.299999	4.7473	-18.1	0	-18.2	0	-18.2	0	-18.2	0	-18.2
																													0.5	0.1208	0.400002	0.2643	0.399998	0.786401	0.399998	2.4723	0.400002	4.3733	0.399998	9.9801	-18.05	0	-18.15	0	-18.15	0	-18.15	0	-18.15
																													0.599998	0.124102	0.5	0.2732	0.5	0.7895	0.5	2.4862	0.5	6.1486	0.5	10.2067	-18	0	-18.1	0	-18.1	0	-18.1	0	-18.1
																													0.700001	0.1461	0.599998	0.3049	0.599998	0.7895	0.599998	2.7296	0.600002	6.1625	0.599998	10.2393	-17.95	0	-18.05	0	-18.05	0	-18.05	0	-18.05
																													0.799999	0.1461	0.700001	0.330504	0.699997	0.7895	0.699997	2.8185	0.700001	6.1861	0.700001	10.2411	-17.9	0	-18	0	-18	0	-18	0	-18
																													0.899998	0.1461	0.799999	0.330504	0.799999	0.7895	0.799999	2.8185	0.799999	6.1916	0.799999	10.2721	-17.85	0	-17.95	0	-17.95	0	-17.95	0	-17.95
																													1	0.1579	0.900002	0.330504	0.899998	0.7895	0.899998	2.8292	0.900002	6.2116	0.899998	10.3516	-17.8	0	-17.9	0	-17.9	0	-17.9	0	-17.9
																													1.1	0.170001	1	0.3521	1	0.8314	1	2.8439	1	6.2227	1	10.4762	-17.75	0	-17.85	0	-17.85	0	-17.85	0	-17.85
																													1.2	0.1786	1.1	0.3672	1.1	0.9208	1.1	2.872	1.1	6.2487	1.1	10.6693	-17.7	0	-17.8	0	-17.8	0	-17.8	0	-17.8
																													1.3	0.198104	1.2	0.377502	1.2	0.980502	1.2	2.8924	1.2	6.2505	1.2	10.7112	-17.65	0	-17.75	0	-17.75	0	-17.75	0	-17.75
																													1.4	0.1991	1.3	0.3892	1.3	1.0246	1.3	2.9173	1.3	6.252	1.3	10.7327	-17.6	0	-17.7	0	-17.7	0	-17.7	0	-17.7
																													1.5	0.1991	1.4	0.4155	1.4	1.0759	1.4	2.9212	1.4	6.2665	1.4	10.8005	-17.55	0	-17.65	0	-17.65	0	-17.65	0	-17.65
																													1.6	0.1991	1.5	0.4155	1.5	1.0759	1.5	2.9212	1.5	6.3728	1.5	10.9895	-17.5	0	-17.6	0	-17.6	0	-17.6	0	-17.6
																													1.7	0.198104	1.6	0.3892	1.6	1.0246	1.6	2.9173	1.6	6.4458	1.6	11.0649	-17.45	0	-17.55	0	-17.55	0	-17.55	0	-17.55
																													1.8	0.1786	1.7	0.377502	1.7	0.980502	1.7	2.8924	1.7	6.4574	1.7	11.1281	-17.4	0	-17.5	0	-17.5	0	-17.5	0	-17.5
																													1.9	0.170001	1.8	0.3672	1.8	0.9208	1.8	2.8924	1.8	6.5479	1.8	11.2492	-17.35	0	-17.45	0	-17.45	0	-17.45	0	-17.45
																													2	0.1461	1.9	0.3521	1.9	0.8314	1.9	2.8439	1.9	6.4574	1.9	11.4029	-17.3	0	-17.4	0	-17.4	0	-17.4	0	-17.4
																													2.1	0.170001	2	0.330504	2	0.7895	2	2.8292	2	6.4458	2	11.2492	-17.25	0	-17.35	0	-17.35	0	-17.35	0	-17.35
																													2.2	0.1786	2.1	0.3124	2.1	0.786401	2.1	2.8185	2.1	6.3728	2.1	11.0649	-17.2	0	-17.3	0	-17.3	0	-17.3	0	-17.3
																													2.3	0.198104	2.2	0.3124	2.2	0.762804	2.2	2.8185	2.2	6.4574	2.2	11.5823	-17.15	0	-17.25	0	-17.25	0	-17.25	0	-17.25
																													2.4	0.131	2.3	0.330504	2.3	0.740801	2.3	2.8439	2.3	6.5847	2.3	11.7906	-17.1	0	-17.2	0	-17.2	0	-17.2	0	-17.2
																													2.5	0.1991	2.4	0.3124	2.4	0.698	2.4	3.0952	2.4	6.7368	2.4	12.1634	-17.05	0	-17.15	0	-17.15	0	-17.15	0	-17.15
																													2.6	0.175205	2.5	0.3892	2.5	0.9208	2.5	3.273	2.5	7.1182	2.5	12.8414	-17	0	-17.1	0	-17.1	0	-17.1	0	-17.1
																													2.7	0.153	2.6	0.348905	2.6	0.896305	2.6	3.1879	2.6	7.2123	2.6	13.0739	-16.95	0	-17.05	0	-17.05	0	-17.05	0	-17.05
																													2.8	0.1546	2.7	0.3221	2.7	0.923603	2.7	3.1539	2.7	7.1278	2.7	13.254	-16.9	0	-17	0	-17	0	-17	0	-17
																													2.9	0.1912	2.8	0.3786	2.8	1.0084	2.8	3.2761	2.8	7.4957	2.8	13.5847	-16.85	0	-16.95	0	-16.95	0	-16.95	0	-16.95
																													3	0.1112	2.9	0.4991	2.9	1.066	2.9	3.3337	2.9	7.4347	2.9	13.642	-16.8	0	-16.9	0	-16.9	0	-16.9	0	-16.9
																													3.1	0.110001	3	0.401	3	0.9927	3	3.2743	3	7.5907	3	13.9445	-16.75	0	-16.85	0	-16.85	0	-16.85	0	-16.85
																													3.2	0.0922	3.1	0.310601	3.1	0.974601	3.1	3.2652	3.1	7.7181	3.1	14.1197	-16.7	0	-16.8	0	-16.8	0	-16.8	0	-16.8
																													3.3	0.0589	3.2	0.3688	3.2	1.0578	3.2	3.2482	3.2	7.8405	3.2	14.5166	-16.65	0	-16.75	0	-16.75	0	-16.75	0	-16.75
																													3.4	0.1151	3.3	0.3641	3.3	1.02	3.3	3.293	3.3	7.9413	3.3	14.6112	-16.6	0	-16.7	0	-16.7	0	-16.7	0	-16.7
																													3.5	0.1326	3.4	0.3864	3.4	1.0806	3.4	3.3845	3.4	8.0546	3.4	14.523	-16.55	0	-16.65	0	-16.65	0	-16.65	0	-16.65
																													3.6	0.1337	3.5	0.3802	3.5	1.0562	3.5	3.3996	3.5	8.052	3.5	14.7921	-16.5	0	-16.6	0	-16.6	0	-16.6	0	-16.6
																													3.7	0.1273	3.6	0.3794	3.6	1.0582	3.6	3.4639	3.6	8.0991	3.6	14.9993	-16.45	0	-16.55	0	-16.55	0	-16.55	0	-16.55
																													3.8	0.1506	3.7	0.3733	3.7	1.0821	3.7	3.4031	3.7	8.0671	3.7	15.1476	-16.4	0	-16.5	0	-16.5	0	-16.5	0	-16.5
																													3.9	0.1408	3.8	0.3795	3.8	1.0464	3.8	3.4955	3.8	8.0322	3.8	15.2129	-16.35	0	-16.45	0	-16.45	0	-16.45	0	-16.45
																													4	0.131	3.9	0.393	3.9	1.0504	3.9	3.4831	3.9	8.0849	3.9	15.2466	-16.3	0	-16.4	0	-16.4	0	-16.4	0	-16.4
																													4.1	0.141301	4	0.3556	4	1.0356	4	3.4704	4	8.1298	4	15.315	-16.25	0	-16.35	0	-16.35	0	-16.35	0	-16.35
																													4.2	0.1329	4.1	0.339901	4.1	1.0121	4.1	3.4538	4.1	8.1033	4.1	15.2922	-16.2	0	-16.3	0	-16.3	0	-16.3	0	-16.3
																													4.3	0.1346	4.2	0.3252	4.2	1.0337	4.2	3.4857	4.2	8.1676	4.2	15.2955	-16.15	0	-16.25	0	-16.25	0	-16.25	0	-16.25
																													4.4	0.1414	4.3	0.3312	4.3	1.0469	4.3	3.5023	4.3	8.2441	4.3	15.4349	-16.1	0	-16.2	0	-16.2	0	-16.2	0	-16.2
																													4.5	0.109	4.4	0.3414	4.4	1.0416	4.4	3.4985	4.4	8.2911	4.4	15.4299	-16.05	0	-16.15	0	-16.15	0	-16.15	0	-16.15
																													4.6	0.1222	4.5	0.316	4.5	1.0221	4.5	3.4846	4.5	8.2454	4.5	15.4551	-16	0	-16.1	0	-16.1	0	-16.1	0	-16.1
																													4.7	0.1161	4.6	0.3236	4.6	1.0289	4.6	3.489	4.6	8.2301	4.6	15.4814	-15.95	0	-16.05	0	-16.05	0	-16.05	0	-16.05
																													4.8	0.1155	4.7	0.3297	4.7	1.0233	4.7	3.5026	4.7	8.2451	4.7	15.5108	-15.9	0	-16	0	-16	0	-16	0	-16
																													4.9	0.1044	4.8	0.3169	4.8	1.0244	4.8	3.4984	4.8	8.2429	4.8	15.528	-15.85	0	-15.95	0	-15.95	0	-15.95	0	-15.95
																													5	0.1	4.9	0.3156	4.9	1.0081	4.9	3.5071	4.9	8.26	4.9	15.5356	-15.8	0	-15.9	0	-15.9	0	-15.9	0	-15.9
																													5.1	0.1025	5	0.3179	5	0.9965	5	3.4968	5	8.2801	5	15.561	-15.75	0	-15.85	0	-15.85	0	-15.85	0	-15.85
																													5.2	0.0917001	5.1	0.3247	5.1	0.9925	5.1	3.5099	5.1	8.3201	5.1	15.5792	-15.7	0	-15.8	0	-15.8	0	-15.8	0	-15.8
																													5.3	0.0863	5.2	0.3087	5.2	0.9754	5.2	3.5045	5.2	8.3285	5.2	15.6053	-15.65	0	-15.75	0	-15.75	0	-15.75	0	-15.75
																													5.4	0.0810999	5.3	0.3062	5.3	0.9694	5.3	3.5204	5.3	8.3462	5.3	15.6322	-15.6	0	-15.7	0	-15.7	0	-15.7	0	-15.7
																													5.5	0.0731	5.4	0.3141	5.4	0.9726	5.4	3.5254	5.4	8.3842	5.4	15.6573	-15.55	0	-15.65	0	-15.65	0	-15.65	0	-15.65
																													5.6	0.0696001	5.5	0.3163	5.5	0.9772	5.5	3.5453	5.5	8.4074	5.5	15.6788	-15.5	0	-15.6	0	-15.6	0	-15.6	0	-15.6
																													5.7	0.0744	5.6	0.3125	5.6	0.9842	5.6	3.5333	5.6	8.4456	5.6	15.7092	-15.45	0	-15.55	0	-15.55	0	-15.55	0	-15.55
																													5.8	0.0695001	5.7	0.2975	5.7	0.9699	5.7	3.5435	5.7	8.4861	5.7	15.7398	-15.4	0	-15.5	0	-15.5	0	-15.5	0	-15.5
																													5.9	0.0596004	5.8	0.2968	5.8	0.9661	5.8	3.5358	5.8	8.4992	5.8	15.745	-15.35	0	-15.45	0	-15.45	0	-15.45	0	-15.45
																													6	0.0499	5.9	0.28	5.9	0.9652	5.9	3.5269	5.9	8.5119	5.9	15.7671	-15.3	0	-15.4	0	-15.4	0	-15.4	0	-15.4
																													6.1	0.0588	6	0.2751	6	0.9759	6	3.5308	6	8.5329	6	15.7974	-15.25	0	-15.35	0	-15.35	0	-15.35	0	-15.35
																													6.2	0.0591	6.1	0.2826	6.1	0.9901	6.1	3.5387	6.1	8.5519	6.1	15.8303	-15.2	0	-15.3	0	-15.3	0	-15.3	0	-15.3
																													6.3	0.0598	6.2	0.2848	6.2	0.992	6.2	3.5544	6.2	8.5723	6.2	15.8534	-15.15	0	-15.25	0	-15.25	0	-15.25	0	-15.25
																													6.4	0.0579	6.3	0.2882	6.3	0.9912	6.3	3.5577	6.3	8.5805	6.3	15.855	-15.1	0	-15.2	0	-15.2	0	-15.2	0	-15.2
																													6.5	0.048	6.4	0.2878	6.4	0.9762	6.4	3.5704	6.4	8.5975	6.4	15.8852	-15.05	0	-15.15	0	-15.15	0	-15.15	0	-15.15
																													6.6	0.0446002	6.5	0.2809	6.5	0.958	6.5	3.5646	6.5	8.601	6.5	15.903	-15	0	-15.1	0	-15.1	0	-15.1	0	-15.1
																													6.7	0.0415	6.6	0.2787	6.6	0.9517	6.6	3.5655	6.6	8.6079	6.6	15.9187	-14.95	0	-15.05	0	-15.05	0	-15.05	0	-15.05
																													6.8	0.0421	6.7	0.2725	6.7	0.945	6.7	3.5759	6.7	8.6106	6.7	15.9383	-14.9	0	-15	0	-15	0	-15	0	-15
																													6.9	0.0494	6.8	0.2639	6.8	0.9341	6.8	3.5739	6.8	8.6188	6.8	15.9648	-14.85	0	-14.95	0	-14.95	0	-14.95	0	-14.95
																													7	0.0574	6.9	0.2664	6.9	0.9415	6.9	3.5912	6.9	8.6261	6.9	16.0026	-14.8	0	-14.9	0	-14.9	0	-14.9	0	-14.9
																													7.1	0.0561002	7	0.2659	7	0.9366	7	3.6021	7	8.6419	7	16.0224	-14.75	0	-14.85	0	-14.85	0	-14.85	0	-14.85
																													7.2	0.0464	7.1	0.2686	7.1	0.9391	7.1	3.6054	7.1	8.6497	7.1	16.0589	-14.7	0	-14.8	0	-14.8	0	-14.8	0	-14.8
																													7.3	0.0427999	7.2	0.2696	7.2	0.9322	7.2	3.6051	7.2	8.6457	7.2	16.0869	-14.65	0	-14.75	0	-14.75	0	-14.75	0	-14.75
																													7.4	0.0349002	7.3	0.2735	7.3	0.9272	7.3	3.61	7.3	8.6609	7.3	16.1015	-14.6	0	-14.7	0	-14.7	0	-14.7	0	-14.7
																													7.5	0.0347	7.4	0.2698	7.4	0.9232	7.4	3.6074	7.4	8.6735	7.4	16.1308	-14.55	0	-14.65	0	-14.65	0	-14.65	0	-14.65
																													7.6	0.0282001	7.5	0.2681	7.5	0.9232	7.5	3.6151	7.5	8.6843	7.5	16.1518	-14.5	0	-14.6	0	-14.6	0	-14.6	0	-14.6
																													7.7	0.0256	7.6	0.2617	7.6	0.9238	7.6	3.6116	7.6	8.6946	7.6	16.1597	-14.45	0	-14.55	0	-14.55	0	-14.55	0	-14.55
																													7.8	0.0263	7.7	0.2556	7.7	0.9206	7.7	3.6055	7.7	8.7022	7.7	16.1635	-14.4	0	-14.5	0	-14.5	0	-14.5	0	-14.5
																													7.9	0.0199001	7.8	0.2489	7.8	0.9157	7.8	3.6047	7.8	8.7231	7.8	16.1847	-14.35	0	-14.45	0	-14.45	0	-14.45	0	-14.45
																													8	0.0164999	7.9	0.2475	7.9	0.9115	7.9	3.5993	7.9	8.7317	7.9	16.1962	-14.3	0	-14.4	0	-14.4	0	-14.4	0	-14.4
																													8.1	0.0140001	8	0.2427	8	0.9076	8	3.6115	8	8.7375	8	16.2094	-14.25	0	-14.35	0	-14.35	0	-14.35	0	-14.35
																													8.2	0.0142999	8.1	0.2401	8.1	0.9063	8.1	3.6077	8.1	8.747	8.1	16.225	-14.2	0	-14.3	0	-14.3	0	-14.3	0	-14.3
																													8.3	0.0171	8.2	0.2401	8.2	0.9099	8.2	3.6134	8.2	8.7601	8.2	16.2503	-14.15	0	-14.25	0	-14.25	0	-14.25	0	-14.25
																													8.4	0.0191001	8.3	0.238	8.3	0.9079	8.3	3.622	8.3	8.7721	8.3	16.2526	-14.1	0	-14.2	0	-14.2	0	-14.2	0	-14.2
																													8.5	0.0174	8.4	0.2394	8.4	0.909	8.4	3.628	8.4	8.7856	8.4	16.2542	-14.05	0	-14.15	0	-14.15	0	-14.15	0	-14.15
																													8.6	0.0144	8.5	0.2357	8.5	0.9107	8.5	3.6312	8.5	8.7869	8.5	16.2586	-14	0	-14.1	0	-14.1	0	-14.1	0	-14.1
																													8.7	0.00859995	8.6	0.2323	8.6	0.9119	8.6	3.6343	8.6	8.7874	8.6	16.2601	-13.95	0	-14.05	0	-14.05	0	-14.05	0	-14.05
																													8.8	0.00979997	8.7	0.2306	8.7	0.911	8.7	3.6293	8.7	8.7869	8.7	16.2579	-13.9	0	-14	0	-14	0	-14	0	-14
																													8.9	0.00840008	8.8	0.2338	8.8	0.9102	8.8	3.6358	8.8	8.8003	8.8	16.2826	-13.85	0	-13.95	0	-13.95	0	-13.95	0	-13.95
																													9	0.00570005	8.9	0.232	8.9	0.9141	8.9	3.6403	8.9	8.8027	8.9	16.2949	-13.8	0	-13.9	0	-13.9	0	-13.9	0	-13.9
																													9.1	0.0020002	9	0.2258	9	0.9089	9	3.6425	9	8.8082	9	16.2981	-13.75	0	-13.85	0	-13.85	0	-13.85	0	-13.85
																													9.2	-0.00130001	9.1	0.2213	9.1	0.9068	9.1	3.6386	9.1	8.8169	9.1	16.3085	-13.7	0	-13.8	0	-13.8	0	-13.8	0	-13.8
																													9.3	-0.00100002	9.2	0.2184	9.2	0.9052	9.2	3.6316	9.2	8.8313	9.2	16.3289	-13.65	0	-13.75	0	-13.75	0	-13.75	0	-13.75
																													9.4	0.00049996	9.3	0.2173	9.3	0.9057	9.3	3.6233	9.3	8.8399	9.3	16.3489	-13.6	0	-13.7	0	-13.7	0	-13.7	0	-13.7
																													9.5	0.00450006	9.4	0.2143	9.4	0.9042	9.4	3.6268	9.4	8.8461	9.4	16.3529	-13.55	0	-13.65	0	-13.65	0	-13.65	0	-13.65
																													9.6	0.00300001	9.5	0.2141	9.5	0.9062	9.5	3.6241	9.5	8.8576	9.5	16.3706	-13.5	0	-13.6	0	-13.6	0	-13.6	0	-13.6
																													9.7	0.000299981	9.6	0.212	9.6	0.9066	9.6	3.6247	9.6	8.8679	9.6	16.3805	-13.45	0	-13.55	0	-13.55	0	-13.55	0	-13.55
																													9.8	-0.00380006	9.7	0.2085	9.7	0.9024	9.7	3.6287	9.7	8.8776	9.7	16.3884	-13.4	0	-13.5	0	-13.5	0	-13.5	0	-13.5
																													9.9	-0.00140003	9.8	0.2052	9.8	0.903	9.8	3.6325	9.8	8.8872	9.8	16.4008	-13.35	0	-13.45	0	-13.45	0	-13.45	0	-13.45
																													10	-0.000799964	9.9	0.2054	9.9	0.9063	9.9	3.6392	9.9	8.8945	9.9	16.4111	-13.3	0	-13.4	0	-13.4	0	-13.4	0	-13.4
																													10.1	-0.00199983	10	0.2019	10	0.9046	10	3.645	10	8.8942	10	16.4166	-13.25	0	-13.35	0	-13.35	0	-13.35	0	-13.35
																													10.2	-0.00469995	10.1	0.1991	10.1	0.902	10.1	3.6489	10.1	8.8889	10.1	16.4253	-13.2	0	-13.3	0	-13.3	0	-13.3	0	-13.3
																													10.3	-0.00439996	10.2	0.1924	10.2	0.8958	10.2	3.6482	10.2	8.8895	10.2	16.4412	-13.15	0	-13.25	0	-13.25	0	-13.25	0	-13.25
																													10.4	-0.00329986	10.3	0.188	10.3	0.8953	10.3	3.6517	10.3	8.8931	10.3	16.4502	-13.1	0	-13.2	0	-13.2	0	-13.2	0	-13.2
																													10.5	-0.00720001	10.4	0.187	10.4	0.8918	10.4	3.6534	10.4	8.8846	10.4	16.4534	-13.05	0	-13.15	0	-13.15	0	-13.15	0	-13.15
																													10.6	-0.00759989	10.5	0.1861	10.5	0.8905	10.5	3.654	10.5	8.8829	10.5	16.4648	-13	0	-13.1	0	-13.1	0	-13.1	0	-13.1
																													10.7	-0.0109	10.6	0.1863	10.6	0.894	10.6	3.6543	10.6	8.8936	10.6	16.4792	-12.95	0	-13.05	0	-13.05	0	-13.05	0	-13.05
																													10.8	-0.0124	10.7	0.1813	10.7	0.8938	10.7	3.6508	10.7	8.8903	10.7	16.4917	-12.9	0	-13	0	-13	0	-13	0	-13
																													10.9	-0.0107	10.8	0.1782	10.8	0.8877	10.8	3.6486	10.8	8.8915	10.8	16.4935	-12.85	0	-12.95	0	-12.95	0	-12.95	0	-12.95
																													11	-0.0137	10.9	0.1801	10.9	0.8937	10.9	3.6524	10.9	8.9026	10.9	16.51	-12.8	0	-12.9	0	-12.9	0	-12.9	0	-12.9
																													11.1	-0.0144999	11	0.1797	11	0.8958	11	3.6469	11	8.9074	11	16.517	-12.75	0	-12.85	0	-12.85	0	-12.85	0	-12.85
																													11.2	-0.0124	11.1	0.1776	11.1	0.8989	11.1	3.6396	11.1	8.9162	11.1	16.5251	-12.7	0	-12.8	0	-12.8	0	-12.8	0	-12.8
																													11.3	-0.0187	11.2	0.1717	11.2	0.897	11.2	3.6411	11.2	8.9229	11.2	16.5308	-12.65	0	-12.75	0	-12.75	0	-12.75	0	-12.75
																													11.4	-0.0216998	11.3	0.1683	11.3	0.89	11.3	3.6378	11.3	8.9258	11.3	16.5376	-12.6	0	-12.7	0	-12.7	0	-12.7	0	-12.7
																													11.5	-0.022	11.4	0.1633	11.4	0.885	11.4	3.6327	11.4	8.9261	11.4	16.5448	-12.55	0	-12.65	0	-12.65	0	-12.65	0	-12.65
																													11.6	-0.0259999	11.5	0.1594	11.5	0.8807	11.5	3.6363	11.5	8.9175	11.5	16.5555	-12.5	0	-12.6	0	-12.6	0	-12.6	0	-12.6
																													11.7	-0.0263	11.6	0.1559	11.6	0.8787	11.6	3.6336	11.6	8.9208	11.6	16.5602	-12.45	0	-12.55	0	-12.55	0	-12.55	0	-12.55
																													11.8	-0.0305	11.7	0.1516	11.7	0.8744	11.7	3.6315	11.7	8.9251	11.7	16.5698	-12.4	0	-12.5	0	-12.5	0	-12.5	0	-12.5
																													11.9	-0.0371998	11.8	0.1468	11.8	0.8715	11.8	3.6366	11.8	8.9333	11.8	16.5796	-12.35	0	-12.45	0	-12.45	0	-12.45	0	-12.45
																													12	-0.0323	11.9	0.1428	11.9	0.865	11.9	3.6376	11.9	8.9421	11.9	16.5845	-12.3	0	-12.4	0	-12.4	0	-12.4	0	-12.4
																													12.1	-0.032	12	0.1459	12	0.8664	12	3.6402	12	8.9564	12	16.5955	-12.25	0	-12.35	0	-12.35	0	-12.35	0	-12.35
																													12.2	-0.03	12.1	0.1452	12.1	0.8683	12.1	3.6413	12.1	8.9661	12.1	16.5983	-12.2	0	-12.3	0	-12.3	0	-12.3	0	-12.3
																													12.3	-0.0311001	12.2	0.1392	12.2	0.8681	12.2	3.6413	12.2	8.973	12.2	16.6093	-12.15	0	-12.25	0	-12.25	0	-12.25	0	-12.25
																													12.4	-0.0399	12.3	0.136	12.3	0.8683	12.3	3.6432	12.3	8.9724	12.3	16.6141	-12.1	0	-12.2	0	-12.2	0	-12.2	0	-12.2
																													12.5	-0.0412	12.4	0.1355	12.4	0.8657	12.4	3.6412	12.4	8.9783	12.4	16.6205	-12.05	0	-12.15	0	-12.15	0	-12.15	0	-12.15
																													12.6	-0.0458999	12.5	0.1353	12.5	0.8628	12.5	3.647	12.5	8.9776	12.5	16.6246	-12	0	-12.1	0	-12.1	0	-12.1	0	-12.1
																													12.7	-0.0476	12.6	0.1359	12.6	0.8666	12.6	3.6518	12.6	8.9796	12.6	16.6267	-11.95	0	-12.05	0	-12.05	0	-12.05	0	-12.05
																													12.8	-0.0448	12.7	0.1386	12.7	0.8671	12.7	3.6582	12.7	8.9834	12.7	16.6425	-11.9	0	-12	0	-12	0	-12	0	-12
																													12.9	-0.0474998	12.8	0.1344	12.8	0.8673	12.8	3.6588	12.8	8.9856	12.8	16.6504	-11.85	0	-11.95	0	-11.95	0	-11.95	0	-11.95
																													13	-0.0495	12.9	0.1285	12.9	0.8672	12.9	3.6576	12.9	8.9877	12.9	16.6533	-11.8	0	-11.9	0	-11.9	0	-11.9	0	-11.9
																													13.1	-0.0525	13	0.1228	13	0.8701	13	3.6583	13	8.9905	13	16.6561	-11.75	0	-11.85	0	-11.85	0	-11.85	0	-11.85
																													13.2	-0.0502	13.1	0.121	13.1	0.8716	13.1	3.6598	13.1	8.9975	13.1	16.6665	-11.7	0	-11.8	0	-11.8	0	-11.8	0	-11.8
																													13.3	-0.0497	13.2	0.1208	13.2	0.8747	13.2	3.6615	13.2	8.9941	13.2	16.668	-11.65	0	-11.75	0	-11.75	0	-11.75	0	-11.75
																													13.4	-0.0514999	13.3	0.1185	13.3	0.876	13.3	3.664	13.3	8.9932	13.3	16.672	-11.6	0	-11.7	0	-11.7	0	-11.7	0	-11.7
																													13.5	-0.0505	13.4	0.116	13.4	0.8771	13.4	3.6619	13.4	8.9949	13.4	16.672	-11.55	0	-11.65	0	-11.65	0	-11.65	0	-11.65
																													13.6	-0.0519	13.5	0.1156	13.5	0.8798	13.5	3.6623	13.5	9.0027	13.5	16.679	-11.5	0	-11.6	0	-11.6	0	-11.6	0	-11.6
																													13.7	-0.0548001	13.6	0.1137	13.6	0.8827	13.6	3.6619	13.6	9.0059	13.6	16.6907	-11.45	0	-11.55	0	-11.55	0	-11.55	0	-11.55
																													13.8	-0.0607	13.7	0.1099	13.7	0.8796	13.7	3.662	13.7	9.0117	13.7	16.6894	-11.4	0	-11.5	0	-11.5	0	-11.5	0	-11.5
																													13.9	-0.0641999	13.8	0.1044	13.8	0.8758	13.8	3.6583	13.8	9.0109	13.8	16.6955	-11.35	0	-11.45	0	-11.45	0	-11.45	0	-11.45
																													14	-0.0645	13.9	0.1027	13.9	0.8746	13.9	3.6631	13.9	9.0121	13.9	16.6958	-11.3	0	-11.4	0	-11.4	0	-11.4	0	-11.4
																													14.1	-0.0636	14	0.1	14	0.8713	14	3.6682	14	9.0159	14	16.6995	-11.25	0	-11.35	0	-11.35	0	-11.35	0	-11.35
																													14.2	-0.0654	14.1	0.1028	14.1	0.8653	14.1	3.6681	14.1	9.0236	14.1	16.7087	-11.2	0	-11.3	0	-11.3	0	-11.3	0	-11.3
																													14.3	-0.065	14.2	0.1002	14.2	0.8652	14.2	3.6704	14.2	9.0274	14.2	16.7108	-11.15	0	-11.25	0	-11.25	0	-11.25	0	-11.25
																													14.4	-0.0728999	14.3	0.0954	14.3	0.8606	14.3	3.6623	14.3	9.0325	14.3	16.7177	-11.1	0	-11.2	0	-11.2	0	-11.2	0	-11.2
																													14.5	-0.0771001	14.4	0.0923999	14.4	0.8576	14.4	3.6631	14.4	9.0331	14.4	16.7159	-11.05	0	-11.15	0	-11.15	0	-11.15	0	-11.15
																													14.6	-0.0768999	14.5	0.0853999	14.5	0.8543	14.5	3.6555	14.5	9.0349	14.5	16.713	-11	0	-11.1	0	-11.1	0	-11.1	0	-11.1
																													14.7	-0.078	14.6	0.0826001	14.6	0.8516	14.6	3.6502	14.6	9.0343	14.6	16.7165	-10.95	0	-11.05	0	-11.05	0	-11.05	0	-11.05
																													14.8	-0.0769001	14.7	0.0773	14.7	0.8486	14.7	3.6498	14.7	9.0353	14.7	16.7228	-10.9	0	-11	0	-11	0	-11	0	-11
																													14.9	-0.0846998	14.8	0.0719999	14.8	0.8445	14.8	3.6496	14.8	9.0305	14.8	16.7247	-10.85	0	-10.95	0	-10.95	0	-10.95	0	-10.95
																													15	-0.0872	14.9	0.0647	14.9	0.8384	14.9	3.6454	14.9	9.0304	14.9	16.7192	-10.8	0	-10.9	0	-10.9	0	-10.9	0	-10.9
																													15.1	-0.09	15	0.0591	15	0.8334	15	3.646	15	9.0292	15	16.7214	-10.75	0	-10.85	0	-10.85	0	-10.85	0	-10.85
																													15.2	-0.0899	15.1	0.0568	15.1	0.8291	15.1	3.6441	15.1	9.0359	15.1	16.7265	-10.7	0	-10.8	0	-10.8	0	-10.8	0	-10.8
																													15.3	-0.0919	15.2	0.0548	15.2	0.8271	15.2	3.6427	15.2	9.0378	15.2	16.7337	-10.65	0	-10.75	0	-10.75	0	-10.75	0	-10.75
																													15.4	-0.0913999	15.3	0.0525	15.3	0.8262	15.3	3.642	15.3	9.0438	15.3	16.7449	-10.6	0	-10.7	0	-10.7	0	-10.7	0	-10.7
																													15.5	-0.0935	15.4	0.0478	15.4	0.8211	15.4	3.6401	15.4	9.0491	15.4	16.7513	-10.55	0	-10.65	0	-10.65	0	-10.65	0	-10.65
																													15.6	-0.0997998	15.5	0.0481	15.5	0.8134	15.5	3.6382	15.5	9.048	15.5	16.7585	-10.5	0	-10.6	0	-10.6	0	-10.6	0	-10.6
																													15.7	-0.1012	15.6	0.0443002	15.6	0.8081	15.6	3.6372	15.6	9.0486	15.6	16.766	-10.45	0	-10.55	0	-10.55	0	-10.55	0	-10.55
																													15.8	-0.1044	15.7	0.0443	15.7	0.8074	15.7	3.6403	15.7	9.055	15.7	16.7705	-10.4	0	-10.5	0	-10.5	0	-10.5	0	-10.5
																													15.9	-0.108	15.8	0.0416	15.8	0.8059	15.8	3.6426	15.8	9.0618	15.8	16.7792	-10.35	0	-10.45	0	-10.45	0	-10.45	0	-10.45
																													16	-0.1104	15.9	0.0407	15.9	0.803	15.9	3.6442	15.9	9.0676	15.9	16.7853	-10.3	0	-10.4	0	-10.4	0	-10.4	0	-10.4
																													16.1	-0.1102	16	0.0396	16	0.804	16	3.6434	16	9.0767	16	16.7881	-10.25	0	-10.35	0	-10.35	0	-10.35	0	-10.35
																													16.2	-0.1093	16.1	0.0384	16.1	0.8054	16.1	3.6448	16.1	9.0825	16.1	16.7938	-10.2	0	-10.3	0	-10.3	0	-10.3	0	-10.3
																													16.3	-0.1127	16.2	0.037	16.2	0.8011	16.2	3.6461	16.2	9.0876	16.2	16.8007	-10.15	0	-10.25	0	-10.25	0	-10.25	0	-10.25
																													16.4	-0.1141	16.3	0.0339	16.3	0.7978	16.3	3.6448	16.3	9.0859	16.3	16.8037	-10.1	0	-10.2	0	-10.2	0	-10.2	0	-10.2
																													16.5	-0.1166	16.4	0.0288001	16.4	0.7949	16.4	3.6446	16.4	9.085	16.4	16.8062	-10.05	0	-10.15	0	-10.15	0	-10.15	0	-10.15
																													16.6	-0.1146	16.5	0.0249	16.5	0.7954	16.5	3.6472	16.5	9.0818	16.5	16.8135	-10	0	-10.1	0	-10.1	0	-10.1	0	-10.1
																													16.7	-0.1169	16.6	0.0202	16.6	0.7905	16.6	3.6468	16.6	9.0791	16.6	16.8198	-9.95	0	-10.05	0	-10.05	0	-10.05	0	-10.05
																													16.8	-0.1176	16.7	0.0169	16.7	0.7886	16.7	3.6496	16.7	9.0777	16.7	16.8226	-9.9	0	-10	0	-10	0	-10	0	-10
																													16.9	-0.1179	16.8	0.0148001	16.8	0.7872	16.8	3.6516	16.8	9.0801	16.8	16.8304	-9.85	0	-9.95	0	-9.95	0	-9.95	0	-9.95
																													17	-0.1247	16.9	0.0117	16.9	0.7847	16.9	3.6541	16.9	9.08	16.9	16.832	-9.8	0	-9.9	0	-9.9	0	-9.9	0	-9.9
																													17.1	-0.1302	17	0.00590002	17	0.7808	17	3.6545	17	9.0779	17	16.8299	-9.75	0	-9.85	0	-9.85	0	-9.85	0	-9.85
																													17.2	-0.1348	17.1	0.00330007	17.1	0.7765	17.1	3.6549	17.1	9.0842	17.1	16.8338	-9.7	0	-9.8	0	-9.8	0	-9.8	0	-9.8
																													17.3	-0.134	17.2	-0.00209997	17.2	0.7704	17.2	3.6513	17.2	9.0823	17.2	16.8367	-9.65	0	-9.75	0	-9.75	0	-9.75	0	-9.75
																													17.4	-0.1313	17.3	0.000699974	17.3	0.768	17.3	3.6502	17.3	9.0873	17.3	16.8417	-9.6	0	-9.7	0	-9.7	0	-9.7	0	-9.7
																													17.5	-0.1319	17.4	0.00269996	17.4	0.7704	17.4	3.6517	17.4	9.0956	17.4	16.8472	-9.55	0	-9.65	0	-9.65	0	-9.65	0	-9.65
																													17.6	-0.1303	17.5	0.00229994	17.5	0.7709	17.5	3.651	17.5	9.0966	17.5	16.8489	-9.5	0	-9.6	0	-9.6	0	-9.6	0	-9.6
																													17.7	-0.1318	17.6	0.000499959	17.6	0.7684	17.6	3.6524	17.6	9.0986	17.6	16.8532	-9.45	0	-9.55	0	-9.55	0	-9.55	0	-9.55
																													17.8	-0.1381	17.7	-9.99523e-05	17.7	0.7654	17.7	3.651	17.7	9.1005	17.7	16.856	-9.4	0	-9.5	0	-9.5	0	-9.5	0	-9.5
																													17.9	-0.1364	17.8	0.000700057	17.8	0.7612	17.8	3.6503	17.8	9.1044	17.8	16.8565	-9.35	0	-9.45	0	-9.45	0	-9.45	0	-9.45
																													18	-0.1353	17.9	0.00340001	17.9	0.763	17.9	3.6534	17.9	9.114	17.9	16.859	-9.3	0	-9.4	0	-9.4	0	-9.4	0	-9.4
																													18.1	-0.1411	18	0.00360001	18	0.7628	18	3.6556	18	9.1156	18	16.867	-9.25	0	-9.35	0	-9.35	0	-9.35	0	-9.35
																													18.2	-0.1434	18.1	-0.00349984	18.1	0.7563	18.1	3.6533	18.1	9.1162	18.1	16.873	-9.2	0	-9.3	0	-9.3	0	-9.3	0	-9.3
																													18.3	-0.1493	18.2	-0.00629997	18.2	0.756	18.2	3.6535	18.2	9.1208	18.2	16.8698	-9.15	0	-9.25	0	-9.25	0	-9.25	0	-9.25
																													18.4	-0.1516	18.3	-0.00619999	18.3	0.7494	18.3	3.6582	18.3	9.1225	18.3	16.8702	-9.1	0	-9.2	0	-9.2	0	-9.2	0	-9.2
																													18.5	-0.1499	18.4	-0.0061	18.4	0.7447	18.4	3.6557	18.4	9.1242	18.4	16.8711	-9.05	0	-9.15	0	-9.15	0	-9.15	0	-9.15
																													18.6	-0.1537	18.5	-0.00919996	18.5	0.7429	18.5	3.6561	18.5	9.1256	18.5	16.8716	-9	0	-9.1	0	-9.1	0	-9.1	0	-9.1
																													18.7	-0.1565	18.6	-0.0118999	18.6	0.7397	18.6	3.6558	18.6	9.1267	18.6	16.8707	-8.95	0	-9.05	0	-9.05	0	-9.05	0	-9.05
																													18.8	-0.1598	18.7	-0.0133	18.7	0.7393	18.7	3.6572	18.7	9.1271	18.7	16.8728	-8.9	0	-9	0	-9	0	-9	0	-9
																													18.9	-0.1675	18.8	-0.0208	18.8	0.7329	18.8	3.6574	18.8	9.1283	18.8	16.8721	-8.85	0	-8.95	0	-8.95	0	-8.95	0	-8.95
																													19	-0.1691	18.9	-0.0243	18.9	0.7274	18.9	3.6556	18.9	9.1266	18.9	16.8731	-8.8	0	-8.9	0	-8.9	0	-8.9	0	-8.9
																													19.1	-0.1709	19	-0.0253001	19	0.7247	19	3.6624	19	9.1295	19	16.8755	-8.75	0	-8.85	0	-8.85	0	-8.85	0	-8.85
																													19.2	-0.1736	19.1	-0.0235	19.1	0.719	19.1	3.6645	19.1	9.1252	19.1	16.8777	-8.7	0	-8.8	0	-8.8	0	-8.8	0	-8.8
																													19.3	-0.1772	19.2	-0.0246	19.2	0.7101	19.2	3.6647	19.2	9.125	19.2	16.8762	-8.65	0	-8.75	0	-8.75	0	-8.75	0	-8.75
																													19.4	-0.1757	19.3	-0.0251	19.3	0.7081	19.3	3.6685	19.3	9.1267	19.3	16.8774	-8.6	0	-8.7	0	-8.7	0	-8.7	0	-8.7
																													19.5	-0.1771	19.4	-0.0205	19.4	0.7071	19.4	3.6734	19.4	9.1363	19.4	16.8774	-8.55	0	-8.65	0	-8.65	0	-8.65	0	-8.65
																													19.6	-0.183	19.5	-0.0205	19.5	0.7067	19.5	3.6766	19.5	9.1401	19.5	16.8815	-8.5	0	-8.6	0	-8.6	0	-8.6	0	-8.6
																													19.7	-0.1828	19.6	-0.0211998	19.6	0.7029	19.6	3.674	19.6	9.1392	19.6	16.8813	-8.45	0	-8.55	0	-8.55	0	-8.55	0	-8.55
																													19.8	-0.1882	19.7	-0.0214	19.7	0.7025	19.7	3.6772	19.7	9.1414	19.7	16.8832	-8.4	0	-8.5	0	-8.5	0	-8.5	0	-8.5
																													19.9	-0.1882	19.8	-0.0271999	19.8	0.6957	19.8	3.6708	19.8	9.1394	19.8	16.8806	-8.35	0	-8.45	0	-8.45	0	-8.45	0	-8.45
																													20	-0.1886	19.9	-0.0264	19.9	0.6991	19.9	3.6729	19.9	9.1409	19.9	16.8819	-8.3	0	-8.4	0	-8.4	0	-8.4	0	-8.4
																													20.1	-0.1901	20	-0.0286	20	0.6975	20	3.6755	20	9.1454	20	16.884	-8.25	0	-8.35	0	-8.35	0	-8.35	0	-8.35
																													20.2	-0.1969	20.1	-0.0332	20.1	0.6949	20.1	3.6746	20.1	9.1456	20.1	16.8872	-8.2	0	-8.3	0	-8.3	0	-8.3	0	-8.3
																													20.3	-0.2024	20.2	-0.0357	20.2	0.6931	20.2	3.6735	20.2	9.1461	20.2	16.8873	-8.15	0	-8.25	0	-8.25	0	-8.25	0	-8.25
																													20.4	-0.2069	20.3	-0.039	20.3	0.6898	20.3	3.6709	20.3	9.1449	20.3	16.8844	-8.1	0	-8.2	0	-8.2	0	-8.2	0	-8.2
																													20.5	-0.2079	20.4	-0.0388	20.4	0.6909	20.4	3.6733	20.4	9.1482	20.4	16.8861	-8.05	0	-8.15	0	-8.15	0	-8.15	0	-8.15
																													20.6	-0.2103	20.5	-0.0380999	20.5	0.6869	20.5	3.6764	20.5	9.15	20.5	16.888	-8	0	-8.1	0	-8.1	0	-8.1	0	-8.1
																													20.7	-0.2114	20.6	-0.0367	20.6	0.6834	20.6	3.6741	20.6	9.153	20.6	16.8899	-7.95	0	-8.05	0	-8.05	0	-8.05	0	-8.05
																													20.8	-0.2119	20.7	-0.0363001	20.7	0.6847	20.7	3.6763	20.7	9.1542	20.7	16.8945	-7.9	0	-8	0	-8	0	-8	0	-8
																													20.9	-0.2113	20.8	-0.0353	20.8	0.6837	20.8	3.674	20.8	9.1555	20.8	16.8963	-7.85	0	-7.95	0	-7.95	0	-7.95	0	-7.95
																													21	-0.2138	20.9	-0.0337	20.9	0.6862	20.9	3.6768	20.9	9.1607	20.9	16.8983	-7.8	0	-7.9	0	-7.9	0	-7.9	0	-7.9
																													21.1	-0.2153	21	-0.0337	21	0.6873	21	3.6761	21	9.1672	21	16.9076	-7.75	0	-7.85	0	-7.85	0	-7.85	0	-7.85
																													21.2	-0.2171	21.1	-0.0374	21.1	0.6856	21.1	3.6749	21.1	9.1693	21.1	16.9112	-7.7	0	-7.8	0	-7.8	0	-7.8	0	-7.8
																													21.3	-0.2213	21.2	-0.037	21.2	0.6865	21.2	3.6726	21.2	9.1678	21.2	16.9109	-7.65	0	-7.75	0	-7.75	0	-7.75	0	-7.75
																													21.4	-0.2196	21.3	-0.0397	21.3	0.6867	21.3	3.6733	21.3	9.1688	21.3	16.9112	-7.6	0	-7.7	0	-7.7	0	-7.7	0	-7.7
																													21.5	-0.2258	21.4	-0.0378	21.4	0.6883	21.4	3.6761	21.4	9.1709	21.4	16.9137	-7.55	0	-7.65	0	-7.65	0	-7.65	0	-7.65
																													21.6	-0.2297	21.5	-0.0386	21.5	0.6874	21.5	3.6724	21.5	9.1695	21.5	16.9052	-7.5	0	-7.6	0	-7.6	0	-7.6	0	-7.6
																													21.7	-0.2293	21.6	-0.0433998	21.6	0.6852	21.6	3.671	21.6	9.1697	21.6	16.9026	-7.45	0	-7.55	0	-7.55	0	-7.55	0	-7.55
																													21.8	-0.2279	21.7	-0.043	21.7	0.6875	21.7	3.6684	21.7	9.1687	21.7	16.9	-7.4	0	-7.5	0	-7.5	0	-7.5	0	-7.5
																													21.9	-0.2247	21.8	-0.0422	21.8	0.6898	21.8	3.6659	21.8	9.1702	21.8	16.9021	-7.35	0	-7.45	0	-7.45	0	-7.45	0	-7.45
																													22	-0.2234	21.9	-0.0406	21.9	0.6906	21.9	3.6659	21.9	9.1729	21.9	16.9	-7.3	0	-7.4	0	-7.4	0	-7.4	0	-7.4
																													22.1	-0.2261	22	-0.0427001	22	0.6894	22	3.6654	22	9.1763	22	16.9035	-7.25	0	-7.35	0	-7.35	0	-7.35	0	-7.35
																													22.2	-0.222	22.1	-0.0476999	22.1	0.6872	22.1	3.6636	22.1	9.1758	22.1	16.8987	-7.2	0	-7.3	0	-7.3	0	-7.3	0	-7.3
																													22.3	-0.2225	22.2	-0.0448	22.2	0.6931	22.2	3.6652	22.2	9.1796	22.2	16.9004	-7.15	0	-7.25	0	-7.25	0	-7.25	0	-7.25
																													22.4	-0.2225	22.3	-0.0462	22.3	0.694	22.3	3.6639	22.3	9.1815	22.3	16.899	-7.1	0	-7.2	0	-7.2	0	-7.2	0	-7.2
																													22.5	-0.2268	22.4	-0.0453	22.4	0.6938	22.4	3.6621	22.4	9.1872	22.4	16.8974	-7.05	0	-7.15	0	-7.15	0	-7.15	0	-7.15
																													22.6	-0.2301	22.5	-0.0444999	22.5	0.6892	22.5	3.6571	22.5	9.1817	22.5	16.8965	-7	0	-7.1	0	-7.1	0	-7.1	0	-7.1
																													22.7	-0.2321	22.6	-0.046	22.6	0.6894	22.6	3.6533	22.6	9.1815	22.6	16.8977	-6.95	0	-7.05	0	-7.05	0	-7.05	0	-7.05
																													22.8	-0.2319	22.7	-0.0455001	22.7	0.6845	22.7	3.6513	22.7	9.1811	22.7	16.8946	-6.9	0	-7	0	-7	0	-7	0	-7
																													22.9	-0.2335	22.8	-0.0474	22.8	0.6803	22.8	3.6495	22.8	9.1827	22.8	16.8965	-6.85	0	-6.95	0	-6.95	0	-6.95	0	-6.95
																													23	-0.2362	22.9	-0.0496	22.9	0.6788	22.9	3.6448	22.9	9.1834	22.9	16.8932	-6.8	0	-6.9	0	-6.9	0	-6.9	0	-6.9
																													23.1	-0.2328	23	-0.0489	23	0.678	23	3.6453	23	9.1847	23	16.8947	-6.75	0	-6.85	0	-6.85	0	-6.85	0	-6.85
																													23.2	-0.2333	23.1	-0.0481001	23.1	0.6771	23.1	3.6454	23.1	9.1855	23.1	16.8991	-6.7	0	-6.8	0	-6.8	0	-6.8	0	-6.8
																													23.3	-0.2328	23.2	-0.0505	23.2	0.6801	23.2	3.6418	23.2	9.1868	23.2	16.9003	-6.65	0	-6.75	0	-6.75	0	-6.75	0	-6.75
																													23.4	-0.2367	23.3	-0.0514	23.3	0.6842	23.3	3.6421	23.3	9.19	23.3	16.9021	-6.6	0	-6.7	0	-6.7	0	-6.7	0	-6.7
																													23.5	-0.2412	23.4	-0.0574	23.4	0.6788	23.4	3.6379	23.4	9.1891	23.4	16.9008	-6.55	0	-6.65	0	-6.65	0	-6.65	0	-6.65
																													23.6	-0.2448	23.5	-0.062	23.5	0.6705	23.5	3.6341	23.5	9.1911	23.5	16.9021	-6.5	0	-6.6	0	-6.6	0	-6.6	0	-6.6
																													23.7	-0.2465	23.6	-0.0648999	23.6	0.6689	23.6	3.6294	23.6	9.1926	23.6	16.901	-6.45	0	-6.55	0	-6.55	0	-6.55	0	-6.55
																													23.8	-0.2453	23.7	-0.0661999	23.7	0.671	23.7	3.6282	23.7	9.1979	23.7	16.9055	-6.4	0	-6.5	0	-6.5	0	-6.5	0	-6.5
																													23.9	-0.2423	23.8	-0.0638001	23.8	0.6724	23.8	3.6289	23.8	9.1998	23.8	16.9066	-6.35	0	-6.45	0	-6.45	0	-6.45	0	-6.45
																													24	-0.2455	23.9	-0.065	23.9	0.6708	23.9	3.6268	23.9	9.2007	23.9	16.9027	-6.3	0	-6.4	0	-6.4	0	-6.4	0	-6.4
																													24.1	-0.2457	24	-0.0665999	24	0.6682	24	3.626	24	9.2	24	16.9025	-6.25	0	-6.35	0	-6.35	0	-6.35	0	-6.35
																													24.2	-0.2434	24.1	-0.0690999	24.1	0.6681	24.1	3.625	24.1	9.1984	24.1	16.903	-6.2	0	-6.3	0	-6.3	0	-6.3	0	-6.3
																													24.3	-0.245	24.2	-0.0679	24.2	0.6713	24.2	3.6276	24.2	9.2001	24.2	16.911	-6.15	0	-6.25	0	-6.25	0	-6.25	0	-6.25
																													24.4	-0.2431	24.3	-0.0728	24.3	0.6737	24.3	3.623	24.3	9.2013	24.3	16.9068	-6.1	0	-6.2	0	-6.2	0	-6.2	0	-6.2
																													24.5	-0.2424	24.4	-0.0712	24.4	0.6755	24.4	3.6202	24.4	9.2025	24.4	16.9044	-6.05	0	-6.15	0	-6.15	0	-6.15	0	-6.15
																													24.6	-0.2406	24.5	-0.0741	24.5	0.6747	24.5	3.6152	24.5	9.2054	24.5	16.9018	-6	0	-6.1	0	-6.1	0	-6.1	0	-6.1
																													24.7	-0.2436	24.6	-0.0731	24.6	0.6744	24.6	3.6125	24.6	9.2121	24.6	16.9061	-5.95	0	-6.05	0	-6.05	0	-6.05	0	-6.05
																													24.8	-0.243	24.7	-0.0755001	24.7	0.6711	24.7	3.6095	24.7	9.2179	24.7	16.9082	-5.9	0	-6	0	-6	0	-6	0	-6
																													24.9	-0.239	24.8	-0.0776	24.8	0.6707	24.8	3.6114	24.8	9.219	24.8	16.9097	-5.85	0	-5.95	0	-5.95	0	-5.95	0	-5.95
																													25	-0.2336	24.9	-0.0794	24.9	0.6718	24.9	3.6097	24.9	9.224	24.9	16.9151	-5.8	0	-5.9	0	-5.9	0	-5.9	0	-5.9
																													25.1	-0.2314	25	-0.0763	25	0.6769	25	3.6121	25	9.2337	25	16.9177	-5.75	0	-5.85	0	-5.85	0	-5.85	0	-5.85
																													25.2	-0.2327	25.1	-0.0755001	25.1	0.6791	25.1	3.6122	25.1	9.2435	25.1	16.9218	-5.7	0	-5.8	0	-5.8	0	-5.8	0	-5.8
																													25.3	-0.2307	25.2	-0.0775	25.2	0.6769	25.2	3.6081	25.2	9.242	25.2	16.9185	-5.65	0	-5.75	0	-5.75	0	-5.75	0	-5.75
																													25.4	-0.2322	25.3	-0.0799999	25.3	0.679	25.3	3.6067	25.3	9.243	25.3	16.9241	-5.6	0	-5.7	0	-5.7	0	-5.7	0	-5.7
																													25.5	-0.2321	25.4	-0.0849	25.4	0.6752	25.4	3.6047	25.4	9.2416	25.4	16.9283	-5.55	0	-5.65	0	-5.65	0	-5.65	0	-5.65
																													25.6	-0.2323	25.5	-0.0893	25.5	0.6736	25.5	3.6048	25.5	9.2426	25.5	16.9318	-5.5	0	-5.6	0	-5.6	0	-5.6	0	-5.6
																													25.7	-0.229	25.6	-0.0907	25.6	0.6735	25.6	3.6043	25.6	9.2452	25.6	16.9358	-5.45	0	-5.55	0	-5.55	0	-5.55	0	-5.55
																													25.8	-0.2309	25.7	-0.0916	25.7	0.6747	25.7	3.6055	25.7	9.2487	25.7	16.938	-5.4	0	-5.5	0	-5.5	0	-5.5	0	-5.5
																													25.9	-0.2267	25.8	-0.0934	25.8	0.6741	25.8	3.604	25.8	9.2489	25.8	16.9348	-5.35	0	-5.45	0	-5.45	0	-5.45	0	-5.45
																													26	-0.2247	25.9	-0.0877999	25.9	0.678	25.9	3.6115	25.9	9.2535	25.9	16.9385	-5.3	0	-5.4	0	-5.4	0	-5.4	0	-5.4
																													26.1	-0.2231	26	-0.0852	26	0.6765	26	3.6147	26	9.2596	26	16.9431	-5.25	0	-5.35	0	-5.35	0	-5.35	0	-5.35
																													26.2	-0.2243	26.1	-0.0829001	26.1	0.6804	26.1	3.6172	26.1	9.2658	26.1	16.9489	-5.2	0	-5.3	0	-5.3	0	-5.3	0	-5.3
																													26.3	-0.2194	26.2	-0.0797	26.2	0.6799	26.2	3.6177	26.2	9.2684	26.2	16.9552	-5.15	0	-5.25	0	-5.25	0	-5.25	0	-5.25
																													26.4	-0.2168	26.3	-0.0787	26.3	0.6793	26.3	3.6174	26.3	9.2734	26.3	16.9584	-5.1	0	-5.2	0	-5.2	0	-5.2	0	-5.2
																													26.5	-0.22	26.4	-0.0779	26.4	0.6783	26.4	3.6203	26.4	9.2758	26.4	16.9602	-5.05	0	-5.15	0	-5.15	0	-5.15	0	-5.15
																													26.6	-0.2171	26.5	-0.0809001	26.5	0.6712	26.5	3.6172	26.5	9.2728	26.5	16.9562	-5	0	-5.1	0	-5.1	0	-5.1	0	-5.1
																													26.7	-0.218	26.6	-0.0834	26.6	0.6709	26.6	3.6171	26.6	9.2722	26.6	16.9579	-4.95	0	-5.05	0	-5.05	0	-5.05	0	-5.05
																													26.8	-0.2213	26.7	-0.0830999	26.7	0.6675	26.7	3.6195	26.7	9.2712	26.7	16.9576	-4.9	0	-5	0	-5	0	-5	0	-5
																													26.9	-0.2207	26.8	-0.0851	26.8	0.663	26.8	3.6178	26.8	9.2709	26.8	16.9549	-4.85	0	-4.95	0	-4.95	0	-4.95	0	-4.95
																													27	-0.2206	26.9	-0.0858	26.9	0.6597	26.9	3.6197	26.9	9.2725	26.9	16.9599	-4.8	0	-4.9	0	-4.9	0	-4.9	0	-4.9
																													27.1	-0.2201	27	-0.0864	27	0.661	27	3.6188	27	9.2746	27	16.9597	-4.75	0	-4.85	0	-4.85	0	-4.85	0	-4.85
																													27.2	-0.2218	27.1	-0.0905999	27.1	0.6579	27.1	3.6191	27.1	9.2741	27.1	16.9626	-4.7	0	-4.8	0	-4.8	0	-4.8	0	-4.8
																													27.3	-0.2173	27.2	-0.09	27.2	0.6547	27.2	3.6171	27.2	9.2779	27.2	16.9604	-4.65	0	-4.75	0	-4.75	0	-4.75	0	-4.75
																													27.4	-0.2135	27.3	-0.0886999	27.3	0.6562	27.3	3.6214	27.3	9.2838	27.3	16.9679	-4.6	0	-4.7	0	-4.7	0	-4.7	0	-4.7
																													27.5	-0.2122	27.4	-0.0869	27.4	0.6581	27.4	3.6239	27.4	9.2897	27.4	16.9752	-4.55	0	-4.65	0	-4.65	0	-4.65	0	-4.65
																													27.6	-0.209	27.5	-0.0886999	27.5	0.6573	27.5	3.6234	27.5	9.2938	27.5	16.9811	-4.5	0	-4.6	0	-4.6	0	-4.6	0	-4.6
																													27.7	-0.2073	27.6	-0.0890001	27.6	0.6606	27.6	3.6287	27.6	9.2962	27.6	16.9858	-4.45	0	-4.55	0	-4.55	0	-4.55	0	-4.55
																													27.8	-0.2086	27.7	-0.0868001	27.7	0.6643	27.7	3.6301	27.7	9.3034	27.7	16.9952	-4.4	0	-4.5	0	-4.5	0	-4.5	0	-4.5
																													27.9	-0.2082	27.8	-0.0862	27.8	0.6635	27.8	3.6306	27.8	9.3061	27.8	16.9956	-4.35	0	-4.45	0	-4.45	0	-4.45	0	-4.45
																													28	-0.2084	27.9	-0.0888	27.9	0.6621	27.9	3.6308	27.9	9.3075	27.9	16.9975	-4.3	0	-4.4	0	-4.4	0	-4.4	0	-4.4
																													28.1	-0.2077	28	-0.0912	28	0.6649	28	3.6321	28	9.3117	28	17.0016	-4.25	0	-4.35	0	-4.35	0	-4.35	0	-4.35
																													28.2	-0.2054	28.1	-0.0889	28.1	0.6658	28.1	3.6339	28.1	9.3151	28.1	17.0033	-4.2	0	-4.3	0	-4.3	0	-4.3	0	-4.3
																													28.3	-0.21	28.2	-0.0863	28.2	0.6655	28.2	3.6358	28.2	9.319	28.2	17.0099	-4.15	0	-4.25	0	-4.25	0	-4.25	0	-4.25
																													28.4	-0.2087	28.3	-0.0901	28.3	0.6615	28.3	3.6361	28.3	9.3187	28.3	17.01	-4.1	0	-4.2	0	-4.2	0	-4.2	0	-4.2
																													28.5	-0.205	28.4	-0.0911999	28.4	0.6599	28.4	3.6337	28.4	9.3219	28.4	17.0124	-4.05	0	-4.15	0	-4.15	0	-4.15	0	-4.15
																													28.6	-0.2025	28.5	-0.0882002	28.5	0.664	28.5	3.6395	28.5	9.3284	28.5	17.0197	-4	0	-4.1	0	-4.1	0	-4.1	0	-4.1
																													28.7	-0.2031	28.6	-0.0894001	28.6	0.6664	28.6	3.6431	28.6	9.3363	28.6	17.0258	-3.95	0	-4.05	0	-4.05	0	-4.05	0	-4.05
																													28.8	-0.2043	28.7	-0.0916999	28.7	0.6643	28.7	3.6402	28.7	9.3385	28.7	17.0248	-3.9	0	-4	0	-4	0	-4	0	-4
																													28.9	-0.2041	28.8	-0.0912999	28.8	0.6694	28.8	3.644	28.8	9.3419	28.8	17.0274	-3.85	0	-3.95	0	-3.95	0	-3.95	0	-3.95
																													29	-0.2052	28.9	-0.0887	28.9	0.675	28.9	3.6456	28.9	9.347	28.9	17.0304	-3.8	0	-3.9	0	-3.9	0	-3.9	0	-3.9
																													29.1	-0.2026	29	-0.0880001	29	0.6769	29	3.6497	29	9.3499	29	17.0371	-3.75	0	-3.85	0	-3.85	0	-3.85	0	-3.85
																													29.2	-0.2035	29.1	-0.0878	29.1	0.6763	29.1	3.6507	29.1	9.3544	29.1	17.0389	-3.7	0	-3.8	0	-3.8	0	-3.8	0	-3.8
																													29.3	-0.2005	29.2	-0.0869	29.2	0.6774	29.2	3.6503	29.2	9.3588	29.2	17.0425	-3.65	0	-3.75	0	-3.75	0	-3.75	0	-3.75
																													29.4	-0.1983	29.3	-0.0883001	29.3	0.6762	29.3	3.6535	29.3	9.362	29.3	17.041	-3.6	0	-3.7	0	-3.7	0	-3.7	0	-3.7
																													29.5	-0.1962	29.4	-0.0880999	29.4	0.6724	29.4	3.6557	29.4	9.3644	29.4	17.0417	-3.55	0	-3.65	0	-3.65	0	-3.65	0	-3.65
																													29.6	-0.1932	29.5	-0.0853001	29.5	0.6759	29.5	3.6589	29.5	9.3694	29.5	17.0443	-3.5	0	-3.6	0	-3.6	0	-3.6	0	-3.6
																													29.7	-0.1861	29.6	-0.0839	29.6	0.6799	29.6	3.6636	29.6	9.3708	29.6	17.046	-3.45	0	-3.55	0	-3.55	0	-3.55	0	-3.55
																													29.8	-0.185	29.7	-0.0786001	29.7	0.6848	29.7	3.6719	29.7	9.3778	29.7	17.0499	-3.4	0	-3.5	0	-3.5	0	-3.5	0	-3.5
																													29.9	-0.1843	29.8	-0.0766	29.8	0.6833	29.8	3.6722	29.8	9.3774	29.8	17.0536	-3.35	0	-3.45	0	-3.45	0	-3.45	0	-3.45
																													30	-0.1807	29.9	-0.0788999	29.9	0.6851	29.9	3.675	29.9	9.3775	29.9	17.054	-3.3	0	-3.4	0	-3.4	0	-3.4	0	-3.4
																													30.1	-0.1782	30	-0.0767	30	0.6886	30	3.6791	30	9.3801	30	17.0564	-3.25	0	-3.35	0	-3.35	0	-3.35	0	-3.35
																													30.2	-0.1757	30.1	-0.0758001	30.1	0.6904	30.1	3.6843	30.1	9.3872	30.1	17.0613	-3.2	0	-3.3	0	-3.3	0	-3.3	0	-3.3
																													30.3	-0.1754	30.2	-0.0739001	30.2	0.693	30.2	3.6884	30.2	9.396	30.2	17.0684	-3.15	0	-3.25	0	-3.25	0	-3.25	0	-3.25
																													30.4	-0.1739	30.3	-0.0737999	30.3	0.6917	30.3	3.6865	30.3	9.3953	30.3	17.0691	-3.1	0	-3.2	0	-3.2	0	-3.2	0	-3.2
																													30.5	-0.1723	30.4	-0.0694	30.4	0.6936	30.4	3.6882	30.4	9.3998	30.4	17.0719	-3.05	0	-3.15	0	-3.15	0	-3.15	0	-3.15
																													30.6	-0.1769	30.5	-0.0709	30.5	0.6936	30.5	3.6893	30.5	9.4035	30.5	17.0755	-3	0	-3.1	0	-3.1	0	-3.1	0	-3.1
																													30.7	-0.1779	30.6	-0.0705	30.6	0.6906	30.6	3.6915	30.6	9.4055	30.6	17.0759	-2.95	0	-3.05	0	-3.05	0	-3.05	0	-3.05
																													30.8	-0.1736	30.7	-0.0733999	30.7	0.6897	30.7	3.6917	30.7	9.4055	30.7	17.0773	-2.9	0	-3	0	-3	0	-3	0	-3
																													30.9	-0.1712	30.8	-0.0734	30.8	0.6922	30.8	3.6981	30.8	9.4064	30.8	17.0802	-2.85	0	-2.95	0	-2.95	0	-2.95	0	-2.95
																													31	-0.1749	30.9	-0.0716	30.9	0.6957	30.9	3.7017	30.9	9.4137	30.9	17.0843	-2.8	0	-2.9	0	-2.9	0	-2.9	0	-2.9
																													31.1	-0.1778	31	-0.0697	31	0.6986	31	3.7035	31	9.4179	31	17.0837	-2.75	0	-2.85	0	-2.85	0	-2.85	0	-2.85
																													31.2	-0.1818	31.1	-0.0701999	31.1	0.6969	31.1	3.703	31.1	9.4153	31.1	17.0824	-2.7	0	-2.8	0	-2.8	0	-2.8	0	-2.8
																													31.3	-0.1813	31.2	-0.0723998	31.2	0.6927	31.2	3.7017	31.2	9.4147	31.2	17.0806	-2.65	0	-2.75	0	-2.75	0	-2.75	0	-2.75
																													31.4	-0.18	31.3	-0.0743999	31.3	0.6937	31.3	3.7054	31.3	9.4171	31.3	17.0793	-2.6	0	-2.7	0	-2.7	0	-2.7	0	-2.7
																													31.5	-0.1789	31.4	-0.0726	31.4	0.6974	31.4	3.708	31.4	9.4198	31.4	17.0801	-2.55	0	-2.65	0	-2.65	0	-2.65	0	-2.65
																													31.6	-0.1802	31.5	-0.0712001	31.5	0.6989	31.5	3.7086	31.5	9.4217	31.5	17.0842	-2.5	0	-2.6	0	-2.6	0	-2.6	0	-2.6
																													31.7	-0.1822	31.6	-0.0703001	31.6	0.7016	31.6	3.7092	31.6	9.427	31.6	17.0837	-2.45	0	-2.55	0	-2.55	0	-2.55	0	-2.55
																													31.8	-0.1861	31.7	-0.0739999	31.7	0.7024	31.7	3.7046	31.7	9.4276	31.7	17.082	-2.4	0	-2.5	0	-2.5	0	-2.5	0	-2.5
																													31.9	-0.1878	31.8	-0.0748001	31.8	0.6997	31.8	3.7045	31.8	9.4298	31.8	17.0822	-2.35	0	-2.45	0	-2.45	0	-2.45	0	-2.45
																													32	-0.189	31.9	-0.0763	31.9	0.697	31.9	3.704	31.9	9.4322	31.9	17.0831	-2.3	0	-2.4	0	-2.4	0	-2.4	0	-2.4
																													32.1	-0.1921	32	-0.0800999	32	0.6968	32	3.701	32	9.4321	32	17.0852	-2.25	0	-2.35	0	-2.35	0	-2.35	0	-2.35
																													32.2	-0.1959	32.1	-0.0827998	32.1	0.6953	32.1	3.6976	32.1	9.4285	32.1	17.085	-2.2	0	-2.3	0	-2.3	0	-2.3	0	-2.3
																													32.3	-0.1968	32.2	-0.0887998	32.2	0.6879	32.2	3.6891	32.2	9.4233	32.2	17.0799	-2.15	0	-2.25	0	-2.25	0	-2.25	0	-2.25
																													32.4	-0.2006	32.3	-0.0975	32.3	0.6885	32.3	3.6877	32.3	9.4245	32.3	17.0791	-2.1	0	-2.2	0	-2.2	0	-2.2	0	-2.2
																													32.5	-0.1977	32.4	-0.1002	32.4	0.6923	32.4	3.6927	32.4	9.4264	32.4	17.081	-2.05	0	-2.15	0	-2.15	0	-2.15	0	-2.15
																													32.6	-0.1917	32.5	-0.098	32.5	0.6989	32.5	3.6949	32.5	9.4313	32.5	17.087	-2	0	-2.1	0	-2.1	0	-2.1	0	-2.1
																													32.7	-0.1938	32.6	-0.0971001	32.6	0.7031	32.6	3.695	32.6	9.4378	32.6	17.0912	-1.95	0	-2.05	0	-2.05	0	-2.05	0	-2.05
																													32.8	-0.1905	32.7	-0.101	32.7	0.702	32.7	3.695	32.7	9.4396	32.7	17.0918	-1.9	0	-2	0	-2	0	-2	0	-2
																													32.9	-0.1945	32.8	-0.1043	32.8	0.706	32.8	3.6944	32.8	9.4427	32.8	17.0925	-1.85	0	-1.95	0	-1.95	0	-1.95	0	-1.95
																													33	-0.2001	32.9	-0.1084	32.9	0.7083	32.9	3.6942	32.9	9.4444	32.9	17.0927	-1.8	0	-1.9	0	-1.9	0	-1.9	0	-1.9
																													33.1	-0.2003	33	-0.1114	33	0.71	33	3.6943	33	9.4436	33	17.0928	-1.75	0	-1.85	0	-1.85	0	-1.85	0	-1.85
																													33.2	-0.1979	33.1	-0.1106	33.1	0.7077	33.1	3.6932	33.1	9.4487	33.1	17.0967	-1.7	0	-1.8	0	-1.8	0	-1.8	0	-1.8
																													33.3	-0.1962	33.2	-0.1015	33.2	0.7114	33.2	3.6992	33.2	9.4541	33.2	17.1024	-1.65	0	-1.75	0	-1.75	0	-1.75	0	-1.75
																													33.4	-0.2013	33.3	-0.0984001	33.3	0.7174	33.3	3.7045	33.3	9.4549	33.3	17.1082	-1.6	0	-1.7	0	-1.7	0	-1.7	0	-1.7
																													33.5	-0.2021	33.4	-0.0984001	33.4	0.7167	33.4	3.7062	33.4	9.4556	33.4	17.1094	-1.55	0	-1.65	0	-1.65	0	-1.65	0	-1.65
																													33.6	-0.2079	33.5	-0.0992	33.5	0.7146	33.5	3.7061	33.5	9.4543	33.5	17.1075	-1.5	0	-1.6	0	-1.6	0	-1.6	0	-1.6
																													33.7	-0.2089	33.6	-0.1018	33.6	0.7128	33.6	3.7068	33.6	9.4505	33.6	17.1032	-1.45	0	-1.55	0	-1.55	0	-1.55	0	-1.55
																													33.8	-0.2138	33.7	-0.1024	33.7	0.71	33.7	3.7055	33.7	9.4529	33.7	17.1046	-1.4	0	-1.5	0	-1.5	0	-1.5	0	-1.5
																													33.9	-0.216	33.8	-0.1096	33.8	0.6993	33.8	3.7032	33.8	9.4503	33.8	17.1011	-1.35	0	-1.45	0	-1.45	0	-1.45	0	-1.45
																													34	-0.223	33.9	-0.1144	33.9	0.6969	33.9	3.7029	33.9	9.452	33.9	17.0992	-1.3	0	-1.4	0	-1.4	0	-1.4	0	-1.4
																													34.1	-0.2256	34	-0.1171	34	0.689	34	3.6981	34	9.452	34	17.095	-1.25	0	-1.35	0	-1.35	0	-1.35	0	-1.35
																													34.2	-0.2295	34.1	-0.1172	34.1	0.6872	34.1	3.6977	34.1	9.4504	34.1	17.096	-1.2	0	-1.3	0	-1.3	0	-1.3	0	-1.3
																													34.3	-0.232	34.2	-0.1197	34.2	0.6824	34.2	3.6945	34.2	9.4478	34.2	17.0944	-1.15	0	-1.25	0	-1.25	0	-1.25	0	-1.25
																													34.4	-0.2326	34.3	-0.1219	34.3	0.6831	34.3	3.6939	34.3	9.4474	34.3	17.0972	-1.1	0	-1.2	0	-1.2	0	-1.2	0	-1.2
																													34.5	-0.2333	34.4	-0.1196	34.4	0.6819	34.4	3.6946	34.4	9.451	34.4	17.0995	-1.05	0	-1.15	0	-1.15	0	-1.15	0	-1.15
																													34.6	-0.2364	34.5	-0.1164	34.5	0.6813	34.5	3.699	34.5	9.4523	34.5	17.1052	-1	0	-1.1	0	-1.1	0	-1.1	0	-1.1
																													34.7	-0.2359	34.6	-0.1185	34.6	0.6792	34.6	3.6955	34.6	9.4518	34.6	17.1038	-0.950001	0	-1.05	0	-1.05	0	-1.05	0	-1.05
																													34.8	-0.2339	34.7	-0.1175	34.7	0.6776	34.7	3.6968	34.7	9.4518	34.7	17.106	-0.900002	0	-1	0	-1	0	-1	0	-1
																													34.9	-0.2345	34.8	-0.1213	34.8	0.6759	34.8	3.6993	34.8	9.4553	34.8	17.1056	-0.850002	0	-0.950001	0	-0.950001	0	-0.950001	0	-0.950001
																													35	-0.2361	34.9	-0.123	34.9	0.6709	34.9	3.6995	34.9	9.4586	34.9	17.1095	-0.800003	0	-0.900002	0	-0.900002	0	-0.900002	0	-0.900002
																													35.1	-0.2335	35	-0.1226	35	0.6659	35	3.6994	35	9.4567	35	17.1114	-0.75	0	-0.849998	0	-0.849998	0	-0.849998	0	-0.849998
																													35.2	-0.2349	35.1	-0.1228	35.1	0.6687	35.1	3.7026	35.1	9.4612	35.1	17.1167	-0.700001	0	-0.799999	0	-0.799999	0	-0.799999	0	-0.799999
																													35.3	-0.2336	35.2	-0.1248	35.2	0.6709	35.2	3.7011	35.2	9.4612	35.2	17.1204	-0.650002	0	-0.75	0	-0.75	0	-0.75	0	-0.75
																													35.4	-0.2303	35.3	-0.1268	35.3	0.6712	35.3	3.7027	35.3	9.4618	35.3	17.1195	-0.600002	0	-0.700001	0	-0.700001	0	-0.700001	0	-0.700001
																													35.5	-0.2298	35.4	-0.1238	35.4	0.6756	35.4	3.7054	35.4	9.4657	35.4	17.1264	-0.550003	0	-0.650002	0	-0.650002	0	-0.650002	0	-0.650002
																													35.6	-0.2299	35.5	-0.124	35.5	0.6778	35.5	3.706	35.5	9.4647	35.5	17.1286	-0.5	0	-0.599998	0	-0.599998	0	-0.599998	0	-0.599998
																													35.7	-0.2318	35.6	-0.1245	35.6	0.6773	35.6	3.7082	35.6	9.4644	35.6	17.129	-0.450001	0	-0.549999	0	-0.549999	0	-0.549999	0	-0.549999
																													35.8	-0.2356	35.7	-0.1243	35.7	0.6756	35.7	3.7067	35.7	9.4668	35.7	17.1289	-0.400002	0	-0.5	0	-0.5	0	-0.5	0	-0.5
																													35.9	-0.2358	35.8	-0.1288	35.8	0.6739	35.8	3.7063	35.8	9.4673	35.8	17.1316	-0.350002	0	-0.450001	0	-0.450001	0	-0.450001	0	-0.450001
																													36	-0.2358	35.9	-0.1254	35.9	0.6767	35.9	3.7116	35.9	9.4718	35.9	17.1369	-0.300003	0	-0.400002	0	-0.400002	0	-0.400002	0	-0.400002
																													36.1	-0.2374	36	-0.1261	36	0.674	36	3.7116	36	9.4752	36	17.1388	-0.25	0	-0.349998	0	-0.349998	0	-0.349998	0	-0.349998
																													36.2	-0.2379	36.1	-0.1291	36.1	0.6743	36.1	3.7104	36.1	9.4755	36.1	17.1389	-0.200001	0	-0.299999	0	-0.299999	0	-0.299999	0	-0.299999
																													36.3	-0.2389	36.2	-0.1298	36.2	0.6707	36.2	3.7086	36.2	9.4723	36.2	17.1386	-0.150002	0	-0.25	0	-0.25	0	-0.25	0	-0.25
																													36.4	-0.242	36.3	-0.1313	36.3	0.6668	36.3	3.709	36.3	9.4693	36.3	17.1371	-0.100002	0	-0.200001	0	-0.200001	0	-0.200001	0	-0.200001
																													36.5	-0.2425	36.4	-0.1342	36.4	0.6635	36.4	3.7066	36.4	9.4703	36.4	17.1377	-0.0500031	0	-0.150002	0	-0.150002	0	-0.150002	0	-0.150002
																													36.6	-0.2436	36.5	-0.1407	36.5	0.6617	36.5	3.7048	36.5	9.4689	36.5	17.1352	0	0	-0.0999985	0	-0.0999985	0	-0.0999985	0	-0.0999985
																													36.7	-0.2425	36.6	-0.1406	36.6	0.6612	36.6	3.7076	36.6	9.4697	36.6	17.1379	0.0499992	-0.29	-0.0499992	0	-0.0499992	0	-0.0499992	0	-0.0499992
																													36.8	-0.2478	36.7	-0.1452	36.7	0.6637	36.7	3.7078	36.7	9.4719	36.7	17.138	0.0999985	-0.28944	0	0	0	0	0	0	0
																													36.9	-0.2495	36.8	-0.1489	36.8	0.6642	36.8	3.7083	36.8	9.4682	36.8	17.1389	0.149998	-0.288881	0.0499992	-0.2923	0.0499992	0.158	0.0499992	2.516	0.0499992
																													37	-0.2482	36.9	-0.1487	36.9	0.6614	36.9	3.7057	36.9	9.4644	36.9	17.1391	0.199997	-0.288324	0.0999985	-0.29118	0.0999985	0.160241	0.0999985	2.52048	0.0999985
																													37.1	-0.247	37	-0.148	37	0.6624	37	3.706	37	9.466	37	17.1428	0.25	-0.287768	0.150002	-0.290062	0.150002	0.162476	0.150002	2.52495	0.150002
																													37.2	-0.2442	37.1	-0.1456	37.1	0.6602	37.1	3.7048	37.1	9.4672	37.1	17.1473	0.299999	-0.287214	0.200001	-0.288948	0.200001	0.164704	0.200001	2.52941	0.200001
																													37.3	-0.2429	37.2	-0.1441	37.2	0.6608	37.2	3.7085	37.2	9.4704	37.2	17.1493	0.349998	-0.286661	0.25	-0.287837	0.25	0.166927	0.25	2.53385	0.25
																													37.4	-0.2415	37.3	-0.1417	37.3	0.6631	37.3	3.7102	37.3	9.468	37.3	17.1514	0.399998	-0.28611	0.299999	-0.286728	0.299999	0.169143	0.299999	2.53829	0.299999
																													37.5	-0.242	37.4	-0.1414	37.4	0.6634	37.4	3.7081	37.4	9.4721	37.4	17.155	0.449997	-0.285561	0.349998	-0.285623	0.349998	0.171354	0.349998	2.54271	0.349998
																													37.6	-0.2454	37.5	-0.1446	37.5	0.6608	37.5	3.7097	37.5	9.4754	37.5	17.1588	0.5	-0.285012	0.400002	-0.284521	0.400002	0.173558	0.400002	2.54712	0.400002
																													37.7	-0.2463	37.6	-0.1502	37.6	0.657	37.6	3.7079	37.6	9.478	37.6	17.1601	0.549999	-0.284466	0.450001	-0.283421	0.450001	0.175757	0.450001	2.55151	0.450001
																													37.8	-0.2433	37.7	-0.1529	37.7	0.6528	37.7	3.7049	37.7	9.4746	37.7	17.16	0.599998	-0.283921	0.5	-0.282325	0.5	0.177949	0.5	2.5559	0.5
																													37.9	-0.2441	37.8	-0.152	37.8	0.6516	37.8	3.7108	37.8	9.4795	37.8	17.1639	0.649998	-0.283377	0.549999	-0.281232	0.549999	0.180136	0.549999	2.56027	0.549999
																													38	-0.2461	37.9	-0.1544	37.9	0.6522	37.9	3.7109	37.9	9.4802	37.9	17.161	0.699997	-0.282835	0.599998	-0.280141	0.599998	0.182316	0.599998	2.56463	0.599998
																													38.1	-0.2482	38	-0.1553	38	0.6528	38	3.7107	38	9.4791	38	17.1612	0.75	-0.282294	0.650002	-0.279054	0.650002	0.184491	0.650002	2.56898	0.650002
																													38.2	-0.2511	38.1	-0.1567	38.1	0.6504	38.1	3.7127	38.1	9.4804	38.1	17.1648	0.799999	-0.281754	0.700001	-0.277969	0.700001	0.18666	0.700001	2.57331	0.700001
																													38.3	-0.2553	38.2	-0.1589	38.2	0.6496	38.2	3.7148	38.2	9.4853	38.2	17.1665	0.849998	-0.281216	0.75	-0.276888	0.75	0.188823	0.75	2.57764	0.75
																													38.4	-0.2563	38.3	-0.1569	38.3	0.6497	38.3	3.7222	38.3	9.4863	38.3	17.1692	0.899998	-0.28068	0.799999	-0.275809	0.799999	0.19098	0.799999	2.58195	0.799999
																													38.5	-0.2531	38.4	-0.1519	38.4	0.6463	38.4	3.7254	38.4	9.4861	38.4	17.1713	0.949997	-0.280145	0.849998	-0.274734	0.849998	0.193131	0.849998	2.58625	0.849998
																													38.6	-0.2541	38.5	-0.1479	38.5	0.6423	38.5	3.7239	38.5	9.4873	38.5	17.1727	1	-0.279612	0.900002	-0.273661	0.900002	0.195276	0.900002	2.59054	0.900002
																													38.7	-0.2561	38.6	-0.1523	38.6	0.6375	38.6	3.722	38.6	9.4863	38.6	17.173	1.05	-0.27908	0.950001	-0.272591	0.950001	0.197415	0.950001	2.59482	0.950001
																													38.8	-0.2547	38.7	-0.1535	38.7	0.6391	38.7	3.7266	38.7	9.487	38.7	17.1761	1.1	-0.278549	1	-0.271524	1	0.199549	1	2.59909	1
																													38.9	-0.2564	38.8	-0.1455	38.8	0.642	38.8	3.7329	38.8	9.4926	38.8	17.1837	1.15	-0.27802	1.05	-0.27046	1.05	0.201677	1.05	2.60334	1.05
																													39	-0.2526	38.9	-0.1437	38.9	0.6439	38.9	3.7359	38.9	9.4966	38.9	17.1899	1.2	-0.277492	1.1	-0.269399	1.1	0.203799	1.1	2.60758	1.1
																													39.1	-0.2501	39	-0.1383	39	0.6455	39	3.7372	39	9.4994	39	17.1935	1.25	-0.276966	1.15	-0.26834	1.15	0.205915	1.15	2.61181	1.15
																													39.2	-0.254	39.1	-0.1371	39.1	0.6446	39.1	3.7376	39.1	9.5002	39.1	17.1979	1.3	-0.276441	1.2	-0.267285	1.2	0.208025	1.2	2.61603	1.2
																													39.3	-0.257	39.2	-0.1397	39.2	0.6453	39.2	3.7375	39.2	9.4985	39.2	17.1946	1.35	-0.275917	1.25	-0.266232	1.25	0.21013	1.25	2.62024	1.25
																													39.4	-0.2594	39.3	-0.1458	39.3	0.6402	39.3	3.7297	39.3	9.499	39.3	17.1912	1.4	-0.275395	1.3	-0.265183	1.3	0.212229	1.3	2.62444	1.3
																													39.5	-0.2558	39.4	-0.1507	39.4	0.6368	39.4	3.7277	39.4	9.5001	39.4	17.1897	1.45	-0.274875	1.35	-0.264136	1.35	0.214322	1.35	2.62862	1.35
																													39.6	-0.2559	39.5	-0.1511	39.5	0.6366	39.5	3.7274	39.5	9.5037	39.5	17.1953	1.5	-0.274355	1.4	-0.263092	1.4	0.21641	1.4	2.63279	1.4
																													39.7	-0.2534	39.6	-0.1496	39.6	0.6378	39.6	3.7277	39.6	9.5086	39.6	17.1982	1.55	-0.273837	1.45	-0.262051	1.45	0.218492	1.45	2.63696	1.45
																													39.8	-0.2511	39.7	-0.1472	39.7	0.6338	39.7	3.7277	39.7	9.5122	39.7	17.203	1.6	-0.273321	1.5	-0.261012	1.5	0.220568	1.5	2.64111	1.5
																													39.9	-0.2484	39.8	-0.1449	39.8	0.6329	39.8	3.7312	39.8	9.5172	39.8	17.2073	1.65	-0.272806	1.55	-0.259977	1.55	0.222639	1.55	2.64525	1.55
																													40	-0.2467	39.9	-0.1403	39.9	0.6397	39.9	3.7348	39.9	9.5221	39.9	17.2123	1.7	-0.272292	1.6	-0.258944	1.6	0.224704	1.6	2.64937	1.6
																													40.1	-0.2393	40	-0.1386	40	0.6413	40	3.7391	40	9.5241	40	17.2147	1.75	-0.27178	1.65	-0.257914	1.65	0.226763	1.65	2.65349	1.65
																													40.2	-0.2359	40.1	-0.1335	40.1	0.646	40.1	3.7458	40.1	9.5292	40.1	17.2184	1.8	-0.271269	1.7	-0.256887	1.7	0.228817	1.7	2.6576	1.7
																													40.3	-0.2303	40.2	-0.1321	40.2	0.6465	40.2	3.7495	40.2	9.5333	40.2	17.2178	1.85	-0.27076	1.75	-0.255863	1.75	0.230865	1.75	2.66169	1.75
																													40.4	-0.2291	40.3	-0.1275	40.3	0.6512	40.3	3.7561	40.3	9.5412	40.3	17.223	1.9	-0.270252	1.8	-0.254841	1.8	0.232907	1.8	2.66577	1.8
																													40.5	-0.23	40.4	-0.1273	40.4	0.6526	40.4	3.7578	40.4	9.5461	40.4	17.2258	1.95	-0.269745	1.85	-0.253822	1.85	0.234944	1.85	2.66984	1.85
																													40.6	-0.2332	40.5	-0.1325	40.5	0.6487	40.5	3.7537	40.5	9.5425	40.5	17.2242	2	-0.26924	1.9	-0.252806	1.9	0.236976	1.9	2.67391	1.9
																													40.7	-0.2303	40.6	-0.1375	40.6	0.6471	40.6	3.7523	40.6	9.5426	40.6	17.2206	2.05	-0.268736	1.95	-0.251793	1.95	0.239002	1.95	2.67796	1.95
																													40.8	-0.2305	40.7	-0.1366	40.7	0.6476	40.7	3.7538	40.7	9.544	40.7	17.223	2.1	-0.268233	2	-0.250783	2	0.241022	2	2.68199	2
																													40.9	-0.2332	40.8	-0.1331	40.8	0.6524	40.8	3.7562	40.8	9.5461	40.8	17.2215	2.15	-0.267732	2.05	-0.249775	2.05	0.243037	2.05	2.68602	2.05
																													41	-0.2352	40.9	-0.1276	40.9	0.6576	40.9	3.7594	40.9	9.5459	40.9	17.2225	2.2	-0.267232	2.1	-0.24877	2.1	0.245047	2.1	2.69004	2.1
																													41.1	-0.2341	41	-0.1262	41	0.6585	41	3.7601	41	9.5474	41	17.2196	2.25	-0.266733	2.15	-0.247767	2.15	0.247051	2.15	2.69404	2.15
																													41.2	-0.232	41.1	-0.1281	41.1	0.6614	41.1	3.7635	41.1	9.5521	41.1	17.2196	2.3	-0.266236	2.2	-0.246768	2.2	0.249049	2.2	2.69804	2.2
																													41.3	-0.2311	41.2	-0.1243	41.2	0.6612	41.2	3.7642	41.2	9.5555	41.2	17.2215	2.35	-0.26574	2.25	-0.245771	2.25	0.251042	2.25	2.70202	2.25
																													41.4	-0.2302	41.3	-0.1227	41.3	0.6604	41.3	3.7652	41.3	9.5575	41.3	17.2233	2.4	-0.265246	2.3	-0.244777	2.3	0.25303	2.3	2.70599	2.3
																													41.5	-0.2365	41.4	-0.1198	41.4	0.6628	41.4	3.7693	41.4	9.564	41.4	17.2266	2.45	-0.264753	2.35	-0.243785	2.35	0.255012	2.35	2.70995	2.35
																													41.6	-0.2418	41.5	-0.1206	41.5	0.6581	41.5	3.7695	41.5	9.5642	41.5	17.2242	2.5	-0.264261	2.4	-0.242796	2.4	0.256989	2.4	2.71391	2.4
																													41.7	-0.2416	41.6	-0.1193	41.6	0.6569	41.6	3.7706	41.6	9.5697	41.6	17.2233	2.55	-0.26377	2.45	-0.24181	2.45	0.258961	2.45	2.71784	2.45
																													41.8	-0.2407	41.7	-0.1189	41.7	0.6588	41.7	3.7728	41.7	9.5716	41.7	17.2309	2.6	-0.263281	2.5	-0.240827	2.5	0.260927	2.5	2.72177	2.5
																													41.9	-0.2379	41.8	-0.1175	41.8	0.6614	41.8	3.7756	41.8	9.5763	41.8	17.2363	2.65	-0.262793	2.55	-0.239846	2.55	0.262887	2.55	2.72569	2.55
																													42	-0.2385	41.9	-0.1135	41.9	0.6634	41.9	3.7754	41.9	9.5772	41.9	17.2403	2.7	-0.262307	2.6	-0.238868	2.6	0.264843	2.6	2.7296	2.6
																													42.1	-0.2387	42	-0.1157	42	0.6642	42	3.773	42	9.577	42	17.2431	2.75	-0.261822	2.65	-0.237892	2.65	0.266793	2.65	2.7335	2.65
																													42.2	-0.2401	42.1	-0.1122	42.1	0.6677	42.1	3.7743	42.1	9.5825	42.1	17.2501	2.8	-0.261338	2.7	-0.23692	2.7	0.268738	2.7	2.73738	2.7
																													42.3	-0.2388	42.2	-0.1131	42.2	0.6654	42.2	3.775	42.2	9.5864	42.2	17.2554	2.85	-0.260855	2.75	-0.235949	2.75	0.270677	2.75	2.74126	2.75
																													42.4	-0.2401	42.3	-0.1119	42.3	0.6666	42.3	3.7775	42.3	9.5915	42.3	17.2621	2.9	-0.260374	2.8	-0.234982	2.8	0.272612	2.8	2.74512	2.8
																													42.5	-0.2403	42.4	-0.1118	42.4	0.6664	42.4	3.7784	42.4	9.595	42.4	17.2612	2.95	-0.259894	2.85	-0.234017	2.85	0.27454	2.85	2.74898	2.85
																													42.6	-0.2405	42.5	-0.1107	42.5	0.6679	42.5	3.783	42.5	9.5999	42.5	17.2642	3	-0.259415	2.9	-0.233055	2.9	0.276464	2.9	2.75282	2.9
																													42.7	-0.2418	42.6	-0.1079	42.6	0.6669	42.6	3.7868	42.6	9.6034	42.6	17.2684	3.05	-0.258938	2.95	-0.232095	2.95	0.278383	2.95	2.75666	2.95
																													42.8	-0.2378	42.7	-0.111	42.7	0.6676	42.7	3.7862	42.7	9.6029	42.7	17.273	3.1	-0.258462	3	-0.231138	3	0.280296	3	2.76048	3
																													42.9	-0.2355	42.8	-0.1026	42.8	0.6706	42.8	3.7923	42.8	9.6099	42.8	17.2805	3.15	-0.257987	3.05	-0.230183	3.05	0.282204	3.05	2.76429	3.05
																													43	-0.2343	42.9	-0.0986998	42.9	0.6682	42.9	3.7948	42.9	9.6174	42.9	17.283	3.2	-0.257514	3.1	-0.229231	3.1	0.284107	3.1	2.76809	3.1
																													43.1	-0.2352	43	-0.0947002	43	0.6705	43	3.7974	43	9.6262	43	17.292	3.25	-0.257041	3.15	-0.228282	3.15	0.286005	3.15	2.77189	3.15
																													43.2	-0.2345	43.1	-0.0951	43.1	0.6682	43.1	3.7947	43.1	9.625	43.1	17.2978	3.3	-0.256571	3.2	-0.227335	3.2	0.287897	3.2	2.77567	3.2
																													43.3	-0.2343	43.2	-0.0944	43.2	0.6685	43.2	3.7968	43.2	9.6303	43.2	17.3029	3.35	-0.256101	3.25	-0.226391	3.25	0.289785	3.25	2.77944	3.25
																													43.4	-0.2369	43.3	-0.0954	43.3	0.6676	43.3	3.7977	43.3	9.6315	43.3	17.3061	3.4	-0.255633	3.3	-0.22545	3.3	0.291667	3.3	2.7832	3.3
																													43.5	-0.2397	43.4	-0.0944	43.4	0.6646	43.4	3.7977	43.4	9.6361	43.4	17.3081	3.45	-0.255165	3.35	-0.224511	3.35	0.293544	3.35	2.78695	3.35
																													43.6	-0.2403	43.5	-0.0939	43.5	0.6642	43.5	3.8015	43.5	9.6375	43.5	17.3119	3.5	-0.2547	3.4	-0.223574	3.4	0.295416	3.4	2.79069	3.4
																													43.7	-0.2425	43.6	-0.0917999	43.6	0.6638	43.6	3.8014	43.6	9.6372	43.6	17.3115	3.55	-0.254235	3.45	-0.22264	3.45	0.297283	3.45	2.79442	3.45
																													43.8	-0.244	43.7	-0.0895	43.7	0.6616	43.7	3.8031	43.7	9.6356	43.7	17.3103	3.6	-0.253772	3.5	-0.221709	3.5	0.299145	3.5	2.79814	3.5
																													43.9	-0.2428	43.8	-0.0892	43.8	0.6588	43.8	3.8047	43.8	9.6388	43.8	17.3125	3.65	-0.25331	3.55	-0.22078	3.55	0.301002	3.55	2.80185	3.55
																													44	-0.2411	43.9	-0.0832999	43.9	0.6579	43.9	3.8052	43.9	9.6389	43.9	17.315	3.7	-0.252849	3.6	-0.219853	3.6	0.302853	3.6	2.80555	3.6
																													44.1	-0.24	44	-0.0819	44	0.6569	44	3.8051	44	9.6396	44	17.318	3.75	-0.252389	3.65	-0.218929	3.65	0.3047	3.65	2.80924	3.65
																													44.2	-0.2421	44.1	-0.0765001	44.1	0.6563	44.1	3.8088	44.1	9.6457	44.1	17.3213	3.8	-0.251931	3.7	-0.218008	3.7	0.306542	3.7	2.81292	3.7
																													44.3	-0.2394	44.2	-0.0739	44.2	0.6563	44.2	3.8092	44.2	9.6476	44.2	17.3193	3.85	-0.251474	3.75	-0.217089	3.75	0.308379	3.75	2.81658	3.75
																													44.4	-0.237	44.3	-0.0722998	44.3	0.6585	44.3	3.8122	44.3	9.6482	44.3	17.3206	3.9	-0.251018	3.8	-0.216173	3.8	0.31021	3.8	2.82024	3.8
																													44.5	-0.2316	44.4	-0.0723998	44.4	0.6616	44.4	3.8145	44.4	9.6539	44.4	17.3277	3.95	-0.250563	3.85	-0.215259	3.85	0.312037	3.85	2.82389	3.85
																													44.6	-0.2308	44.5	-0.0679001	44.5	0.6633	44.5	3.8164	44.5	9.6634	44.5	17.3344	4	-0.25011	3.9	-0.214347	3.9	0.313859	3.9	2.82753	3.9
																													44.7	-0.2313	44.6	-0.0689	44.6	0.6629	44.6	3.8174	44.6	9.6638	44.6	17.338	4.05	-0.249658	3.95	-0.213438	3.95	0.315675	3.95	2.83116	3.95
																													44.8	-0.2316	44.7	-0.0633	44.7	0.6622	44.7	3.8199	44.7	9.6676	44.7	17.3427	4.1	-0.249207	4	-0.212532	4	0.317487	4	2.83478	4
																													44.9	-0.2319	44.8	-0.0577001	44.8	0.6609	44.8	3.8224	44.8	9.6726	44.8	17.3462	4.15	-0.248757	4.05	-0.211628	4.05	0.319294	4.05	2.83839	4.05
																													45	-0.2309	44.9	-0.0609	44.9	0.657	44.9	3.8193	44.9	9.6705	44.9	17.348	4.2	-0.248309	4.1	-0.210726	4.1	0.321096	4.1	2.84199	4.1
																													45.1	-0.2299	45	-0.0612	45	0.6563	45	3.8201	45	9.6707	45	17.3541	4.25	-0.247861	4.15	-0.209827	4.15	0.322893	4.15	2.84558	4.15
																													45.2	-0.2311	45.1	-0.0590001	45.1	0.6555	45.1	3.8254	45.1	9.6789	45.1	17.3582	4.3	-0.247415	4.2	-0.208931	4.2	0.324685	4.2	2.84916	4.2
																													45.3	-0.2297	45.2	-0.0585	45.2	0.6574	45.2	3.8266	45.2	9.6847	45.2	17.3628	4.35	-0.24697	4.25	-0.208036	4.25	0.326473	4.25	2.85273	4.25
																													45.4	-0.229	45.3	-0.0549001	45.3	0.6598	45.3	3.8309	45.3	9.687	45.3	17.3674	4.4	-0.246527	4.3	-0.207145	4.3	0.328255	4.3	2.85629	4.3
																													45.5	-0.2279	45.4	-0.0538	45.4	0.6646	45.4	3.8355	45.4	9.686	45.4	17.3716	4.45	-0.246084	4.35	-0.206255	4.35	0.330033	4.35	2.85984	4.35
																													45.6	-0.2296	45.5	-0.0504999	45.5	0.6639	45.5	3.8354	45.5	9.6892	45.5	17.3733	4.5	-0.245643	4.4	-0.205368	4.4	0.331805	4.4	2.86338	4.4
																													45.7	-0.2322	45.6	-0.0522	45.6	0.6633	45.6	3.8354	45.6	9.6919	45.6	17.3761	4.55	-0.245203	4.45	-0.204484	4.45	0.333573	4.45	2.86691	4.45
																													45.8	-0.2355	45.7	-0.0538	45.7	0.6615	45.7	3.8362	45.7	9.6925	45.7	17.3767	4.6	-0.244764	4.5	-0.203601	4.5	0.335336	4.5	2.87043	4.5
																													45.9	-0.2414	45.8	-0.0531001	45.8	0.6679	45.8	3.8402	45.8	9.6976	45.8	17.3806	4.65	-0.244327	4.55	-0.202722	4.55	0.337095	4.55	2.87394	4.55
																													46	-0.2395	45.9	-0.0534	45.9	0.667	45.9	3.8385	45.9	9.6954	45.9	17.3774	4.7	-0.24389	4.6	-0.201844	4.6	0.338848	4.6	2.87744	4.6
																													46.1	-0.235	46	-0.0543001	46	0.6663	46	3.8428	46	9.6981	46	17.3786	4.75	-0.243455	4.65	-0.200969	4.65	0.340597	4.65	2.88094	4.65
																													46.2	-0.237	46.1	-0.0527001	46.1	0.667	46.1	3.8445	46.1	9.7017	46.1	17.3826	4.8	-0.243021	4.7	-0.200096	4.7	0.342341	4.7	2.88442	4.7
																													46.3	-0.2371	46.2	-0.0572	46.2	0.6643	46.2	3.8426	46.2	9.6975	46.2	17.3853	4.85	-0.242588	4.75	-0.199226	4.75	0.34408	4.75	2.88789	4.75
																													46.4	-0.2445	46.3	-0.0553003	46.3	0.6646	46.3	3.8456	46.3	9.7041	46.3	17.3905	4.9	-0.242156	4.8	-0.198358	4.8	0.345815	4.8	2.89136	4.8
																													46.5	-0.2434	46.4	-0.0626001	46.4	0.6575	46.4	3.8399	46.4	9.7016	46.4	17.3907	4.95	-0.241725	4.85	-0.197493	4.85	0.347545	4.85	2.89481	4.85
																													46.6	-0.2437	46.5	-0.0601	46.5	0.6527	46.5	3.8417	46.5	9.7046	46.5	17.3929	5	-0.241296	4.9	-0.196629	4.9	0.34927	4.9	2.89826	4.9
																													46.7	-0.2411	46.6	-0.0570001	46.6	0.6552	46.6	3.8469	46.6	9.7106	46.6	17.4012	5.05	-0.240868	4.95	-0.195769	4.95	0.35099	4.95	2.90169	4.95
																													46.8	-0.2409	46.7	-0.0516002	46.7	0.6604	46.7	3.8522	46.7	9.7164	46.7	17.4066	5.1	-0.24044	5	-0.19491	5	0.352706	5	2.90512	5
																													46.9	-0.2381	46.8	-0.0519	46.8	0.6629	46.8	3.8562	46.8	9.7207	46.8	17.4152	5.15	-0.240014	5.05	-0.194054	5.05	0.354417	5.05	2.90853	5.05
																													47	-0.2338	46.9	-0.0564	46.9	0.659	46.9	3.8534	46.9	9.724	46.9	17.4211	5.2	-0.23959	5.1	-0.1932	5.1	0.356123	5.1	2.91194	5.1
																													47.1	-0.2313	47	-0.0520001	47	0.6596	47	3.8552	47	9.7265	47	17.4289	5.25	-0.239166	5.15	-0.192348	5.15	0.357825	5.15	2.91534	5.15
																													47.2	-0.2315	47.1	-0.0544001	47.1	0.6612	47.1	3.8596	47.1	9.7283	47.1	17.4394	5.3	-0.238743	5.2	-0.191499	5.2	0.359522	5.2	2.91873	5.2
																													47.3	-0.2357	47.2	-0.053	47.2	0.6612	47.2	3.8619	47.2	9.7318	47.2	17.441	5.35	-0.238322	5.25	-0.190652	5.25	0.361215	5.25	2.92211	5.25
																													47.4	-0.2352	47.3	-0.0551999	47.3	0.6601	47.3	3.8644	47.3	9.7316	47.3	17.4457	5.4	-0.237902	5.3	-0.189807	5.3	0.362903	5.3	2.92548	5.3
																													47.5	-0.2385	47.4	-0.0526001	47.4	0.6636	47.4	3.8708	47.4	9.7355	47.4	17.4538	5.45	-0.237483	5.35	-0.188965	5.35	0.364586	5.35	2.92884	5.35
																													47.6	-0.2361	47.5	-0.0565999	47.5	0.6587	47.5	3.8659	47.5	9.7306	47.5	17.4528	5.5	-0.237065	5.4	-0.188125	5.4	0.366265	5.4	2.93219	5.4
																													47.7	-0.2329	47.6	-0.0571	47.6	0.655	47.6	3.8639	47.6	9.7273	47.6	17.4565	5.55	-0.236648	5.45	-0.187287	5.45	0.367939	5.45	2.93553	5.45
																													47.8	-0.2352	47.7	-0.059	47.7	0.6534	47.7	3.8624	47.7	9.7283	47.7	17.4593	5.6	-0.236232	5.5	-0.186452	5.5	0.369609	5.5	2.93887	5.5
																													47.9	-0.2361	47.8	-0.0616001	47.8	0.6512	47.8	3.8597	47.8	9.7241	47.8	17.4585	5.65	-0.235818	5.55	-0.185618	5.55	0.371274	5.55	2.94219	5.55
																													48	-0.2364	47.9	-0.0644	47.9	0.6499	47.9	3.8602	47.9	9.7283	47.9	17.4608	5.7	-0.235404	5.6	-0.184787	5.6	0.372934	5.6	2.9455	5.6
																													48.1	-0.2323	48	-0.0646	48	0.648	48	3.8629	48	9.734	48	17.4627	5.75	-0.234992	5.65	-0.183959	5.65	0.37459	5.65	2.94881	5.65
																													48.2	-0.2286	48.1	-0.0631001	48.1	0.6477	48.1	3.8674	48.1	9.7355	48.1	17.465	5.8	-0.234581	5.7	-0.183132	5.7	0.376242	5.7	2.95211	5.7
																													48.3	-0.2277	48.2	-0.0631	48.2	0.6477	48.2	3.8736	48.2	9.7342	48.2	17.4696	5.85	-0.234171	5.75	-0.182308	5.75	0.377889	5.75	2.9554	5.75
																													48.4	-0.2335	48.3	-0.0618002	48.3	0.6452	48.3	3.8766	48.3	9.7353	48.3	17.472	5.9	-0.233762	5.8	-0.181486	5.8	0.379531	5.8	2.95868	5.8
																													48.5	-0.2346	48.4	-0.068	48.4	0.64	48.4	3.8716	48.4	9.7319	48.4	17.4663	5.95	-0.233354	5.85	-0.180666	5.85	0.381169	5.85	2.96195	5.85
																													48.6	-0.2319	48.5	-0.0661999	48.5	0.6417	48.5	3.8719	48.5	9.7345	48.5	17.4671	6	-0.232947	5.9	-0.179848	5.9	0.382803	5.9	2.96521	5.9
																													48.7	-0.2297	48.6	-0.0617001	48.6	0.6435	48.6	3.8728	48.6	9.7374	48.6	17.473	6.05	-0.232541	5.95	-0.179033	5.95	0.384432	5.95	2.96846	5.95
																													48.8	-0.2269	48.7	-0.0577001	48.7	0.6447	48.7	3.8765	48.7	9.7426	48.7	17.4775	6.1	-0.232137	6	-0.17822	6	0.386057	6	2.9717	6
																													48.9	-0.2292	48.8	-0.0550002	48.8	0.6433	48.8	3.8788	48.8	9.7466	48.8	17.482	6.15	-0.231733	6.05	-0.177409	6.05	0.387677	6.05	2.97494	6.05
																													49	-0.2311	48.9	-0.0614	48.9	0.6413	48.9	3.8771	48.9	9.7434	48.9	17.4821	6.2	-0.231331	6.1	-0.1766	6.1	0.389293	6.1	2.97816	6.1
																													49.1	-0.2337	49	-0.0644	49	0.6389	49	3.8769	49	9.7416	49	17.482	6.25	-0.23093	6.15	-0.175794	6.15	0.390905	6.15	2.98138	6.15
																													49.2	-0.2349	49.1	-0.0655	49.1	0.6334	49.1	3.8779	49.1	9.7451	49.1	17.4826	6.3	-0.23053	6.2	-0.174989	6.2	0.392512	6.2	2.98459	6.2
																													49.3	-0.2354	49.2	-0.0668999	49.2	0.6323	49.2	3.8808	49.2	9.7423	49.2	17.4846	6.35	-0.23013	6.25	-0.174187	6.25	0.394115	6.25	2.98779	6.25
																													49.4	-0.2368	49.3	-0.0676001	49.3	0.6319	49.3	3.889	49.3	9.7462	49.3	17.4858	6.4	-0.229732	6.3	-0.173387	6.3	0.395713	6.3	2.99098	6.3
																													49.5	-0.235	49.4	-0.0695999	49.4	0.6286	49.4	3.8884	49.4	9.7453	49.4	17.4898	6.45	-0.229335	6.35	-0.172589	6.35	0.397307	6.35	2.99416	6.35
																													49.6	-0.2346	49.5	-0.0685001	49.5	0.6313	49.5	3.89	49.5	9.7465	49.5	17.4971	6.5	-0.22894	6.4	-0.171794	6.4	0.398897	6.4	2.99733	6.4
																													49.7	-0.2349	49.6	-0.0691	49.6	0.6314	49.6	3.8926	49.6	9.7449	49.6	17.4957	6.55	-0.228545	6.45	-0.171	6.45	0.400482	6.45	3.0005	6.45
																													49.8	-0.2304	49.7	-0.0683	49.7	0.6323	49.7	3.8962	49.7	9.7498	49.7	17.501	6.6	-0.228151	6.5	-0.170209	6.5	0.402063	6.5	3.00365	6.5
																													49.9	-0.2252	49.8	-0.0637999	49.8	0.6354	49.8	3.9	49.8	9.7542	49.8	17.5081	6.65	-0.227758	6.55	-0.16942	6.55	0.40364	6.55	3.0068	6.55
																													50	-0.2239	49.9	-0.0615	49.9	0.6391	49.9	3.9059	49.9	9.759	49.9	17.5158	6.7	-0.227367	6.6	-0.168633	6.6	0.405213	6.6	3.00994	6.6
																													50.1	-0.2237	50	-0.0645	50	0.6402	50	3.9051	50	9.7591	50	17.5237	6.75	-0.226976	6.65	-0.167848	6.65	0.406781	6.65	3.01307	6.65
																													50.2	-0.2208	50.1	-0.0609	50.1	0.6399	50.1	3.9071	50.1	9.762	50.1	17.5323	6.8	-0.226587	6.7	-0.167065	6.7	0.408345	6.7	3.01619	6.7
																													50.3	-0.2182	50.2	-0.065	50.2	0.6411	50.2	3.9065	50.2	9.7658	50.2	17.5328	6.85	-0.226198	6.75	-0.166284	6.75	0.409904	6.75	3.0193	6.75
																													50.4	-0.2173	50.3	-0.0673	50.3	0.6441	50.3	3.9067	50.3	9.7693	50.3	17.5356	6.9	-0.225811	6.8	-0.165506	6.8	0.41146	6.8	3.0224	6.8
																													50.5	-0.2164	50.4	-0.0687001	50.4	0.6428	50.4	3.9074	50.4	9.7705	50.4	17.5423	6.95	-0.225425	6.85	-0.164729	6.85	0.413011	6.85	3.0255	6.85
																													50.6	-0.2161	50.5	-0.0686999	50.5	0.6386	50.5	3.9045	50.5	9.7656	50.5	17.5427	7	-0.225039	6.9	-0.163955	6.9	0.414558	6.9	3.02859	6.9
																													50.7	-0.218	50.6	-0.0704	50.6	0.6366	50.6	3.9025	50.6	9.7649	50.6	17.5426	7.05	-0.224655	6.95	-0.163182	6.95	0.416101	6.95	3.03167	6.95
																													50.8	-0.2177	50.7	-0.0739	50.7	0.6389	50.7	3.9006	50.7	9.7672	50.7	17.5445	7.1	-0.224272	7	-0.162412	7	0.417639	7	3.03474	7
																													50.9	-0.2153	50.8	-0.0757	50.8	0.641	50.8	3.8999	50.8	9.7676	50.8	17.5467	7.15	-0.22389	7.05	-0.161644	7.05	0.419174	7.05	3.0378	7.05
																													51	-0.2151	50.9	-0.0777999	50.9	0.6462	50.9	3.9038	50.9	9.7722	50.9	17.5513	7.2	-0.223508	7.1	-0.160878	7.1	0.420704	7.1	3.04085	7.1
																													51.1	-0.2144	51	-0.0764	51	0.6501	51	3.9051	51	9.778	51	17.5537	7.25	-0.223128	7.15	-0.160114	7.15	0.42223	7.15	3.0439	7.15
																													51.2	-0.2141	51.1	-0.0765	51.1	0.6544	51.1	3.9064	51.1	9.7777	51.1	17.5619	7.3	-0.222749	7.2	-0.159353	7.2	0.423752	7.2	3.04693	7.2
																													51.3	-0.2119	51.2	-0.0808	51.2	0.6553	51.2	3.9108	51.2	9.7781	51.2	17.5651	7.35	-0.222371	7.25	-0.158593	7.25	0.42527	7.25	3.04996	7.25
																													51.4	-0.2086	51.3	-0.0776	51.3	0.6549	51.3	3.9136	51.3	9.7811	51.3	17.5687	7.4	-0.221994	7.3	-0.157835	7.3	0.426783	7.3	3.05298	7.3
																													51.5	-0.2047	51.4	-0.0809	51.4	0.6525	51.4	3.9152	51.4	9.7835	51.4	17.5723	7.45	-0.221618	7.35	-0.15708	7.35	0.428293	7.35	3.05599	7.35
																													51.6	-0.2065	51.5	-0.0821	51.5	0.6537	51.5	3.9186	51.5	9.7808	51.5	17.5777	7.5	-0.221243	7.4	-0.156326	7.4	0.429798	7.4	3.059	7.4
																													51.7	-0.2055	51.6	-0.0879999	51.6	0.6535	51.6	3.9179	51.6	9.78	51.6	17.5805	7.55	-0.220869	7.45	-0.155574	7.45	0.4313	7.45	3.06199	7.45
																													51.8	-0.2017	51.7	-0.0878001	51.7	0.656	51.7	3.9184	51.7	9.7737	51.7	17.5864	7.6	-0.220496	7.5	-0.154825	7.5	0.432797	7.5	3.06498	7.5
																													51.9	-0.1982	51.8	-0.0865	51.8	0.6605	51.8	3.9222	51.8	9.7746	51.8	17.5939	7.65	-0.220124	7.55	-0.154077	7.55	0.43429	7.55	3.06796	7.55
																													52	-0.1972	51.9	-0.0864	51.9	0.6577	51.9	3.9202	51.9	9.7762	51.9	17.596	7.7	-0.219753	7.6	-0.153332	7.6	0.435779	7.6	3.07093	7.6
																													52.1	-0.2001	52	-0.0895001	52	0.6596	52	3.9202	52	9.78	52	17.5978	7.75	-0.219384	7.65	-0.152588	7.65	0.437264	7.65	3.07389	7.65
																													52.2	-0.2033	52.1	-0.0893999	52.1	0.6617	52.1	3.9188	52.1	9.78	52.1	17.5965	7.8	-0.219015	7.7	-0.151847	7.7	0.438745	7.7	3.07685	7.7
																													52.3	-0.201	52.2	-0.0885001	52.2	0.666	52.2	3.9216	52.2	9.781	52.2	17.6017	7.85	-0.218647	7.75	-0.151108	7.75	0.440222	7.75	3.0798	7.75
																													52.4	-0.1998	52.3	-0.0869999	52.3	0.6748	52.3	3.9266	52.3	9.7846	52.3	17.6085	7.9	-0.21828	7.8	-0.15037	7.8	0.441695	7.8	3.08273	7.8
																													52.5	-0.1967	52.4	-0.0887999	52.4	0.6753	52.4	3.9255	52.4	9.7828	52.4	17.6134	7.95	-0.217914	7.85	-0.149635	7.85	0.443164	7.85	3.08566	7.85
																													52.6	-0.1972	52.5	-0.0874001	52.5	0.6815	52.5	3.9294	52.5	9.7895	52.5	17.6233	8	-0.217549	7.9	-0.148902	7.9	0.444629	7.9	3.08859	7.9
																													52.7	-0.1951	52.6	-0.0913	52.6	0.6838	52.6	3.9304	52.6	9.7923	52.6	17.6235	8.05	-0.217185	7.95	-0.14817	7.95	0.44609	7.95	3.0915	7.95
																													52.8	-0.1918	52.7	-0.0911	52.7	0.6841	52.7	3.9306	52.7	9.7961	52.7	17.627	8.1	-0.216822	8	-0.147441	8	0.447547	8	3.09441	8
																													52.9	-0.1961	52.8	-0.0893001	52.8	0.6818	52.8	3.9311	52.8	9.7997	52.8	17.6282	8.15	-0.21646	8.05	-0.146713	8.05	0.449	8.05	3.09731	8.05
																													53	-0.1981	52.9	-0.0917	52.9	0.6762	52.9	3.9288	52.9	9.799	52.9	17.6216	8.2	-0.216099	8.1	-0.145988	8.1	0.450449	8.1	3.1002	8.1
																													53.1	-0.2004	53	-0.0892	53	0.6796	53	3.9343	53	9.8009	53	17.6269	8.25	-0.215739	8.15	-0.145264	8.15	0.451894	8.15	3.10308	8.15
																													53.2	-0.1962	53.1	-0.0944999	53.1	0.6775	53.1	3.9333	53.1	9.7994	53.1	17.6294	8.3	-0.21538	8.2	-0.144543	8.2	0.453335	8.2	3.10596	8.2
																													53.3	-0.1943	53.2	-0.0908001	53.2	0.6792	53.2	3.9308	53.2	9.8007	53.2	17.6323	8.35	-0.215022	8.25	-0.143823	8.25	0.454773	8.25	3.10882	8.25
																													53.4	-0.1927	53.3	-0.0928001	53.3	0.681	53.3	3.9288	53.3	9.8043	53.3	17.6342	8.4	-0.214665	8.3	-0.143106	8.3	0.456206	8.3	3.11168	8.3
																													53.5	-0.192	53.4	-0.0939	53.4	0.6801	53.4	3.9235	53.4	9.8075	53.4	17.6335	8.45	-0.214309	8.35	-0.14239	8.35	0.457635	8.35	3.11453	8.35
																													53.6	-0.1903	53.5	-0.0974	53.5	0.6772	53.5	3.9219	53.5	9.8086	53.5	17.6335	8.5	-0.213953	8.4	-0.141676	8.4	0.459061	8.4	3.11738	8.4
																													53.7	-0.1882	53.6	-0.0983001	53.6	0.6812	53.6	3.925	53.6	9.8147	53.6	17.6375	8.55	-0.213599	8.45	-0.140964	8.45	0.460483	8.45	3.12021	8.45
																													53.8	-0.1891	53.7	-0.0989001	53.7	0.6863	53.7	3.9309	53.7	9.8154	53.7	17.6431	8.6	-0.213246	8.5	-0.140254	8.5	0.461901	8.5	3.12304	8.5
																													53.9	-0.1869	53.8	-0.1002	53.8	0.6898	53.8	3.9367	53.8	9.8173	53.8	17.6473	8.65	-0.212894	8.55	-0.139546	8.55	0.463315	8.55	3.12586	8.55
																													54	-0.1841	53.9	-0.0996999	53.9	0.6931	53.9	3.9398	53.9	9.8222	53.9	17.6523	8.7	-0.212542	8.6	-0.13884	8.6	0.464725	8.6	3.12867	8.6
																													54.1	-0.1851	54	-0.1004	54	0.6935	54	3.9421	54	9.8251	54	17.6575	8.75	-0.212192	8.65	-0.138136	8.65	0.466131	8.65	3.13148	8.65
																													54.2	-0.1896	54.1	-0.1038	54.1	0.6949	54.1	3.9432	54.1	9.8332	54.1	17.661	8.8	-0.211842	8.7	-0.137434	8.7	0.467533	8.7	3.13427	8.7
																													54.3	-0.1959	54.2	-0.1091	54.2	0.6918	54.2	3.9398	54.2	9.8339	54.2	17.6619	8.85	-0.211494	8.75	-0.136734	8.75	0.468932	8.75	3.13706	8.75
																													54.4	-0.1958	54.3	-0.112	54.3	0.69	54.3	3.9331	54.3	9.8321	54.3	17.6606	8.9	-0.211146	8.8	-0.136035	8.8	0.470327	8.8	3.13985	8.8
																													54.5	-0.1938	54.4	-0.1116	54.4	0.6933	54.4	3.9331	54.4	9.8375	54.4	17.6639	8.95	-0.2108	8.85	-0.135339	8.85	0.471718	8.85	3.14262	8.85
																													54.6	-0.1897	54.5	-0.1103	54.5	0.6994	54.5	3.9368	54.5	9.8417	54.5	17.6698	9	-0.210454	8.9	-0.134644	8.9	0.473105	8.9	3.14539	8.9
																													54.7	-0.1882	54.6	-0.1105	54.6	0.7025	54.6	3.9381	54.6	9.8463	54.6	17.6755	9.05	-0.210109	8.95	-0.133952	8.95	0.474489	8.95	3.14815	8.95
																													54.8	-0.1895	54.7	-0.1111	54.7	0.7042	54.7	3.939	54.7	9.8461	54.7	17.6804	9.1	-0.209766	9	-0.133261	9	0.475868	9	3.1509	9
																													54.9	-0.1877	54.8	-0.1126	54.8	0.7056	54.8	3.9375	54.8	9.8506	54.8	17.682	9.15	-0.209423	9.05	-0.132572	9.05	0.477244	9.05	3.15364	9.05
																													55	-0.1888	54.9	-0.1108	54.9	0.7088	54.9	3.938	54.9	9.8537	54.9	17.6818	9.2	-0.209081	9.1	-0.131885	9.1	0.478617	9.1	3.15638	9.1
																													55.1	-0.1837	55	-0.1106	55	0.7088	55	3.9383	55	9.858	55	17.6817	9.25	-0.20874	9.15	-0.131199	9.15	0.479985	9.15	3.15911	9.15
																													55.2	-0.1824	55.1	-0.1052	55.1	0.7178	55.1	3.9422	55.1	9.8622	55.1	17.6912	9.3	-0.2084	9.2	-0.130516	9.2	0.48135	9.2	3.16183	9.2
																													55.3	-0.1819	55.2	-0.1109	55.2	0.7192	55.2	3.942	55.2	9.8652	55.2	17.6958	9.35	-0.20806	9.25	-0.129834	9.25	0.482711	9.25	3.16454	9.25
																													55.4	-0.1777	55.3	-0.108	55.3	0.7207	55.3	3.9431	55.3	9.8682	55.3	17.698	9.4	-0.207722	9.3	-0.129155	9.3	0.484068	9.3	3.16725	9.3
																													55.5	-0.1772	55.4	-0.1098	55.4	0.7242	55.4	3.94	55.4	9.8741	55.4	17.7024	9.45	-0.207385	9.35	-0.128477	9.35	0.485422	9.35	3.16995	9.35
																													55.6	-0.1744	55.5	-0.1081	55.5	0.7294	55.5	3.9394	55.5	9.8769	55.5	17.7029	9.5	-0.207048	9.4	-0.127801	9.4	0.486772	9.4	3.17264	9.4
																													55.7	-0.1735	55.6	-0.1066	55.6	0.7308	55.6	3.9408	55.6	9.8806	55.6	17.7087	9.55	-0.206713	9.45	-0.127127	9.45	0.488118	9.45	3.17533	9.45
																													55.8	-0.1736	55.7	-0.107	55.7	0.7333	55.7	3.9402	55.7	9.886	55.7	17.712	9.6	-0.206378	9.5	-0.126454	9.5	0.489461	9.5	3.178	9.5
																													55.9	-0.1744	55.8	-0.1075	55.8	0.7347	55.8	3.9408	55.8	9.8906	55.8	17.7105	9.65	-0.206045	9.55	-0.125784	9.55	0.4908	9.55	3.18067	9.55
																													56	-0.1734	55.9	-0.1066	55.9	0.7353	55.9	3.9398	55.9	9.8949	55.9	17.7122	9.7	-0.205712	9.6	-0.125115	9.6	0.492135	9.6	3.18333	9.6
																													56.1	-0.1739	56	-0.1046	56	0.7368	56	3.9395	56	9.8963	56	17.7113	9.75	-0.20538	9.65	-0.124448	9.65	0.493467	9.65	3.18599	9.65
																													56.2	-0.1749	56.1	-0.1043	56.1	0.7365	56.1	3.9445	56.1	9.896	56.1	17.7105	9.8	-0.205049	9.7	-0.123783	9.7	0.494795	9.7	3.18864	9.7
																													56.3	-0.1745	56.2	-0.1071	56.2	0.7386	56.2	3.9444	56.2	9.9	56.2	17.7096	9.85	-0.204719	9.75	-0.12312	9.75	0.496119	9.75	3.19128	9.75
																													56.4	-0.1744	56.3	-0.1049	56.3	0.7426	56.3	3.9461	56.3	9.9053	56.3	17.711	9.9	-0.20439	9.8	-0.122459	9.8	0.49744	9.8	3.19391	9.8
																													56.5	-0.1753	56.4	-0.1034	56.4	0.744	56.4	3.9499	56.4	9.9075	56.4	17.7093	9.95	-0.204061	9.85	-0.121799	9.85	0.498758	9.85	3.19654	9.85
																													56.6	-0.1724	56.5	-0.1053	56.5	0.7422	56.5	3.9483	56.5	9.904	56.5	17.7061	10	-0.203734	9.9	-0.121141	9.9	0.500071	9.9	3.19916	9.9
																													56.7	-0.1721	56.6	-0.1003	56.6	0.7513	56.6	3.9538	56.6	9.9091	56.6	17.7107	10.05	-0.203407	9.95	-0.120485	9.95	0.501381	9.95	3.20177	9.95
																													56.8	-0.1688	56.7	-0.0964	56.7	0.7507	56.7	3.9604	56.7	9.9108	56.7	17.7091	10.1	-0.203082	10	-0.119831	10	0.502688	10	3.20437	10
																													56.9	-0.167	56.8	-0.0976	56.8	0.7489	56.8	3.966	56.8	9.9128	56.8	17.7141	10.15	-0.202757	10.05	-0.119178	10.05	0.503991	10.05	3.20697	10.05
																													57	-0.1726	56.9	-0.1	56.9	0.7512	56.9	3.9711	56.9	9.9156	56.9	17.7142	10.2	-0.202433	10.1	-0.118527	10.1	0.50529	10.1	3.20956	10.1
																													57.1	-0.1654	57	-0.1073	57	0.7461	57	3.9648	57	9.9126	57	17.7148	10.25	-0.20211	10.15	-0.117878	10.15	0.506586	10.15	3.21215	10.15
																													57.2	-0.1612	57.1	-0.1208	57.1	0.7314	57.1	3.9534	57.1	9.9026	57.1	17.6993	10.3	-0.201788	10.2	-0.117231	10.2	0.507879	10.2	3.21472	10.2
																													57.3	-0.1634	57.2	-0.1196	57.2	0.731	57.2	3.9511	57.2	9.9082	57.2	17.7004	10.35	-0.201467	10.25	-0.116586	10.25	0.509168	10.25	3.21729	10.25
																													57.4	-0.1628	57.3	-0.1185	57.3	0.7311	57.3	3.9492	57.3	9.9152	57.3	17.7051	10.4	-0.201146	10.3	-0.115942	10.3	0.510453	10.3	3.21985	10.3
																													57.5	-0.1647	57.4	-0.114	57.4	0.7338	57.4	3.954	57.4	9.9203	57.4	17.711	10.45	-0.200827	10.35	-0.1153	10.35	0.511735	10.35	3.22241	10.35
																													57.6	-0.1573	57.5	-0.1167	57.5	0.7283	57.5	3.9522	57.5	9.9236	57.5	17.703	10.5	-0.200508	10.4	-0.11466	10.4	0.513013	10.4	3.22496	10.4
																													57.7	-0.1545	57.6	-0.1165	57.6	0.7244	57.6	3.9539	57.6	9.9284	57.6	17.7032	10.55	-0.20019	10.45	-0.114021	10.45	0.514288	10.45	3.2275	10.45
																													57.8	-0.1553	57.7	-0.1195	57.7	0.7282	57.7	3.9529	57.7	9.9269	57.7	17.7041	10.6	-0.199873	10.5	-0.113384	10.5	0.51556	10.5	3.23003	10.5
																													57.9	-0.1553	57.8	-0.1192	57.8	0.7293	57.8	3.9517	57.8	9.9208	57.8	17.7043	10.65	-0.199557	10.55	-0.112749	10.55	0.516828	10.55	3.23256	10.55
																													58	-0.162699	57.9	-0.1206	57.9	0.7361	57.9	3.9473	57.9	9.9229	57.9	17.7017	10.7	-0.199242	10.6	-0.112116	10.6	0.518092	10.6	3.23508	10.6
																													58.1	-0.1583	58	-0.134	58	0.7265	58	3.9426	58	9.9264	58	17.6999	10.75	-0.198928	10.65	-0.111484	10.65	0.519353	10.65	3.23759	10.65
																													58.2	-0.1595	58.1	-0.13	58.1	0.7301	58.1	3.9476	58.1	9.9305	58.1	17.7055	10.8	-0.198614	10.7	-0.110854	10.7	0.520611	10.7	3.2401	10.7
																													58.3	-0.1664	58.2	-0.1272	58.2	0.7292	58.2	3.9499	58.2	9.926	58.2	17.7048	10.85	-0.198302	10.75	-0.110226	10.75	0.521865	10.75	3.2426	10.75
																													58.4	-0.1648	58.3	-0.124	58.3	0.7209	58.3	3.952	58.3	9.9172	58.3	17.6992	10.9	-0.19799	10.8	-0.1096	10.8	0.523116	10.8	3.24509	10.8
																													58.5	-0.1587	58.4	-0.1183	58.4	0.7206	58.4	3.9519	58.4	9.9174	58.4	17.6937	10.95	-0.197679	10.85	-0.108975	10.85	0.524363	10.85	3.24758	10.85
																													58.6	-0.1609	58.5	-0.1035	58.5	0.7242	58.5	3.9485	58.5	9.9217	58.5	17.6917	11	-0.197369	10.9	-0.108352	10.9	0.525607	10.9	3.25006	10.9
																													58.7	-0.1609	58.6	-0.1035	58.6	0.7214	58.6	3.9485	58.6	9.9195	58.6	17.6891	11.05	-0.197059	10.95	-0.10773	10.95	0.526848	10.95	3.25253	10.95
																													58.8	-0.1615	58.7	-0.1035	58.7	0.7171	58.7	3.9474	58.7	9.9175	58.7	17.6869	11.1	-0.196751	11	-0.107111	11	0.528085	11	3.255	11
																													58.9	-0.1689	58.8	-0.1035	58.8	0.7153	58.8	3.9453	58.8	9.9168	58.8	17.677	11.15	-0.196443	11.05	-0.106493	11.05	0.529319	11.05	3.25746	11.05
																													59	-0.182498	58.9	-0.112601	58.9	0.705299	58.9	3.9441	58.9	9.9112	58.9	17.6661	11.2	-0.196137	11.1	-0.105876	11.1	0.53055	11.1	3.25991	11.1
																													59.1	-0.1851	59	-0.135699	59	0.6957	59	3.9321	59	9.8916	59	17.6494	11.25	-0.195831	11.15	-0.105262	11.15	0.531777	11.15	3.26236	11.15
																													59.2	-0.1895	59.1	-0.135899	59.1	0.6957	59.1	3.9229	59.1	9.8835	59.1	17.6352	11.3	-0.195525	11.2	-0.104649	11.2	0.533001	11.2	3.26479	11.2
																													59.3	-0.1895	59.2	-0.1462	59.2	0.690599	59.2	3.9173	59.2	9.8813	59.2	17.6254	11.35	-0.195221	11.25	-0.104037	11.25	0.534221	11.25	3.26723	11.25
																													59.4	-0.1925	59.3	-0.136601	59.3	0.684501	59.3	3.9123	59.3	9.8813	59.3	17.6349	11.4	-0.194918	11.3	-0.103428	11.3	0.535438	11.3	3.26965	11.3
																													59.5	-0.1925	59.4	-0.1378	59.4	0.680799	59.4	3.9099	59.4	9.8771	59.4	17.6314	11.45	-0.194615	11.35	-0.102819	11.35	0.536652	11.35	3.27207	11.35
																													59.6	-0.1925	59.5	-0.1378	59.5	0.6796	59.5	3.9099	59.5	9.8771	59.5	17.6254	11.5	-0.194313	11.4	-0.102213	11.4	0.537863	11.4	3.27448	11.4
																													59.7	-0.1925	59.6	-0.1462	59.6	0.677101	59.6	3.9099	59.6	9.8707	59.6	17.6249	11.55	-0.194012	11.45	-0.101608	11.45	0.53907	11.45	3.27689	11.45
																													59.8	-0.192501	59.7	-0.146201	59.7	0.6735	59.7	3.8952	59.7	9.8674	59.7	17.6246	11.6	-0.193712	11.5	-0.101005	11.5	0.540274	11.5	3.27929	11.5
																													59.9	-0.1957	59.8	-0.151799	59.8	0.6735	59.8	3.8943	59.8	9.8614	59.8	17.6163	11.65	-0.193413	11.55	-0.100404	11.55	0.541475	11.55	3.28168	11.55
																													60	-0.196	59.9	-0.1621	59.9	0.666101	59.9	3.8941	59.9	9.8603	59.9	17.6017	11.7	-0.193114	11.6	-0.0998039	11.6	0.542672	11.6	3.28407	11.6
																													60.1	-0.1981	60	-0.166601	60	0.663901	60	3.8827	60	9.8422	60	17.6	11.75	-0.192816	11.65	-0.0992056	11.65	0.543867	11.65	3.28645	11.65
																													60.2	-0.199098	60.1	-0.169501	60.1	0.658299	60.1	3.8674	60.1	9.8336	60.1	17.5777	11.8	-0.192519	11.7	-0.0986091	11.7	0.545058	11.7	3.28882	11.7
																													60.3	-0.2127	60.2	-0.1931	60.2	0.6488	60.2	3.8665	60.2	9.8238	60.2	17.575	11.85	-0.192223	11.75	-0.0980141	11.75	0.546245	11.75	3.29119	11.75
																													60.4	-0.2197	60.3	-0.193299	60.3	0.643299	60.3	3.8654	60.3	9.8143	60.3	17.3955	11.9	-0.191928	11.8	-0.0974207	11.8	0.54743	11.8	3.29355	11.8
																													60.5	-0.311606	60.4	-0.2001	60.4	-0.2593	60.4	1.4177	60.4	5.4486	60.4	11.1959	11.95	-0.191633	11.85	-0.096829	11.85	0.548611	11.85	3.2959	11.85
																													60.6	-0.3307	60.5	-0.519803	60.5	-0.430697	60.5	0.762597	60.5	3.3926	60.5	6.91679	12	-0.191339	11.9	-0.0962388	11.9	0.549789	11.9	3.29825	11.9
																													60.7	-0.3501	60.6	-0.5325	60.6	-0.440603	60.6	0.762597	60.6	3.2913	60.6	6.8326	12.05	-0.191046	11.95	-0.0956503	11.95	0.550964	11.95	3.30059	11.95
																													60.8	-0.3501	60.7	-0.5372	60.7	-0.441	60.7	0.7265	60.7	3.2595	60.7	6.6942	12.1	-0.190754	12	-0.0950634	12	0.552136	12	3.30292	12
																													60.9	-0.3501	60.8	-0.5372	60.8	-0.452801	60.8	0.697703	60.8	3.2122	60.8	6.6202	12.15	-0.190463	12.05	-0.094478	12.05	0.553304	12.05	3.30525	12.05
																													61	-0.3501	60.9	-0.5372	60.9	-0.4702	60.9	0.697703	60.9	3.0466	60.9	6.5186	12.2	-0.190172	12.1	-0.0938942	12.1	0.554469	12.1	3.30757	12.1
																													61.1	-0.3592	61	-0.5372	61	-0.483	61	0.697703	61	3.022	61	6.4411	12.25	-0.189883	12.15	-0.093312	12.15	0.555631	12.15	3.30989	12.15
																													61.2	-0.3623	61.1	-0.570297	61.1	-0.4891	61.1	0.6926	61.1	2.9823	61.1	6.38268	12.3	-0.189594	12.2	-0.0927314	12.2	0.55679	12.2	3.3122	12.2
																													61.3	-0.3679	61.2	-0.607602	61.2	-0.523402	61.2	0.686499	61.2	2.883	61.2	6.3701	12.35	-0.189305	12.25	-0.0921524	12.25	0.557946	12.25	3.3145	12.25
																													61.4	-0.379706	61.3	-0.633103	61.3	-0.593801	61.3	0.579298	61.3	2.8613	61.3	6.3379	12.4	-0.189018	12.3	-0.091575	12.3	0.559099	12.3	3.3168	12.3
																													61.5	-0.3879	61.4	-0.635401	61.4	-0.673503	61.4	0.515299	61.4	2.8604	61.4	6.337	12.45	-0.188731	12.35	-0.0909991	12.35	0.560248	12.35	3.31909	12.35
																													61.6	-0.379706	61.5	-0.642996	61.5	-0.712202	61.5	0.485298	61.5	2.8459	61.5	6.3091	12.5	-0.188445	12.4	-0.0904247	12.4	0.561395	12.4	3.32137	12.4
																													61.7	-0.3679	61.6	-0.635401	61.6	-0.673503	61.6	0.485298	61.6	2.8459	61.6	6.337	12.55	-0.18816	12.45	-0.0898519	12.45	0.562538	12.45	3.32365	12.45
																													61.8	-0.3623	61.7	-0.633103	61.7	-0.593801	61.7	0.515299	61.7	2.8459	61.7	6.3379	12.6	-0.187876	12.5	-0.0892807	12.5	0.563678	12.5	3.32592	12.5
																													61.9	-0.3592	61.8	-0.607602	61.8	-0.523402	61.8	0.579298	61.8	2.8613	61.8	6.3379	12.65	-0.187592	12.55	-0.0887111	12.55	0.564815	12.55	3.32818	12.55
																													62	-0.3501	61.9	-0.570297	61.9	-0.4891	61.9	0.686499	61.9	2.8613	61.9	6.3379	12.7	-0.187309	12.6	-0.088143	12.6	0.565949	12.6	3.33044	12.6
																													62.1	-0.3312	62	-0.5372	62	-0.483	62	0.6926	62	2.9823	62	6.4411	12.75	-0.187027	12.65	-0.0875763	12.65	0.56708	12.65	3.33269	12.65
																													62.2	-0.3312	62.1	-0.5325	62.1	-0.4702	62.1	0.697703	62.1	3.022	62.1	6.5186	12.8	-0.186746	12.7	-0.0870113	12.7	0.568208	12.7	3.33494	12.7
																													62.3	-0.3312	62.2	-0.519803	62.2	-0.452801	62.2	0.762597	62.2	3.0466	62.2	6.6202	12.85	-0.186466	12.75	-0.0864478	12.75	0.569333	12.75	3.33718	12.75
																													62.4	-0.2211	62.3	-0.505496	62.3	-0.4702	62.3	0.7627	62.3	2.9823	62.3	6.337	12.9	-0.186186	12.8	-0.0858858	12.8	0.570454	12.8	3.33942	12.8
																													62.5	-0.2211	62.4	-0.4563	62.4	-0.4702	62.4	0.7776	62.4	2.8613	62.4	6.155	12.95	-0.185907	12.85	-0.0853254	12.85	0.571573	12.85	3.34164	12.85
																													62.6	-0.2053	62.5	-0.4563	62.5	-0.4891	62.5	0.7776	62.5	2.8132	62.5	6.155	13	-0.185629	12.9	-0.0847664	12.9	0.572688	12.9	3.34387	12.9
																													62.7	-0.3151	62.6	-0.454001	62.6	-0.486401	62.6	0.782499	62.6	2.9266	62.6	5.8823	13.05	-0.185351	12.95	-0.084209	12.95	0.573801	12.95	3.34608	12.95
																													62.8	-0.2801	62.7	-0.508598	62.7	-0.433998	62.7	0.465002	62.7	2.8737	62.7	5.7702	13.1	-0.185074	13	-0.0836531	13	0.574911	13	3.34829	13
																													62.9	-0.2886	62.8	-0.5288	62.8	-0.395201	62.8	0.502999	62.8	2.7671	62.8	5.8859	13.15	-0.184798	13.05	-0.0830987	13.05	0.576017	13.05	3.35049	13.05
																													63	-0.316199	62.9	-0.488301	62.9	-0.540301	62.9	0.522399	62.9	2.6015	62.9	5.8249	13.2	-0.184523	13.1	-0.0825458	13.1	0.57712	13.1	3.35269	13.1
																													63.1	-0.3486	63	-0.477899	63	-0.583799	63	0.531301	63	2.6099	63	5.6192	13.25	-0.184249	13.15	-0.0819944	13.15	0.578221	13.15	3.35488	13.15
																													63.2	-0.3311	63.1	-0.502599	63.1	-0.520599	63.1	0.423301	63.1	2.4675	63.1	5.5407	13.3	-0.183975	13.2	-0.0814445	13.2	0.579318	13.2	3.35707	13.2
																													63.3	-0.3782	63.2	-0.457001	63.2	-0.510501	63.2	0.361899	63.2	2.5303	63.2	5.5302	13.35	-0.183702	13.25	-0.0808961	13.25	0.580413	13.25	3.35925	13.25
																													63.4	-0.3559	63.3	-0.504899	63.3	-0.549799	63.3	0.392901	63.3	2.5692	63.3	5.2629	13.4	-0.18343	13.3	-0.0803492	13.3	0.581504	13.3	3.36142	13.3
																													63.5	-0.3407	63.4	-0.4606	63.4	-0.4647	63.4	0.3904	63.4	2.6053	63.4	5.3798	13.45	-0.183158	13.35	-0.0798037	13.35	0.582593	13.35	3.36359	13.35
																													63.6	-0.3454	63.5	-0.4495	63.5	-0.5041	63.5	0.4593	63.5	2.6706	63.5	5.363	13.5	-0.182887	13.4	-0.0792597	13.4	0.583679	13.4	3.36575	13.4
																													63.7	-0.3562	63.6	-0.4562	63.6	-0.4635	63.6	0.4692	63.6	2.6629	63.6	5.4419	13.55	-0.182617	13.45	-0.0787173	13.45	0.584761	13.45	3.36791	13.45
																													63.8	-0.3474	63.7	-0.4632	63.7	-0.4791	63.7	0.5059	63.7	2.5458	63.7	5.4549	13.6	-0.182348	13.5	-0.0781763	13.5	0.585841	13.5	3.37006	13.5
																													63.9	-0.3209	63.8	-0.4428	63.8	-0.4795	63.8	0.5135	63.8	2.5113	63.8	5.3758	13.65	-0.182079	13.55	-0.0776367	13.55	0.586918	13.55	3.3722	13.55
																													64	-0.331499	63.9	-0.436901	63.9	-0.481401	63.9	0.532499	63.9	2.5222	63.9	5.4537	13.7	-0.181811	13.6	-0.0770987	13.6	0.587992	13.6	3.37434	13.6
																													64.1	-0.3545	64	-0.4614	64	-0.4934	64	0.4807	64	2.537	64	5.4154	13.75	-0.181544	13.65	-0.076562	13.65	0.589062	13.65	3.37647	13.65
																													64.2	-0.3603	64.1	-0.4617	64.1	-0.4938	64.1	0.4703	64.1	2.532	64.1	5.3986	13.8	-0.181278	13.7	-0.0760268	13.7	0.59013	13.7	3.3786	13.7
																													64.3	-0.3466	64.2	-0.4796	64.2	-0.5183	64.2	0.4525	64.2	2.5502	64.2	5.4039	13.85	-0.181012	13.75	-0.0754931	13.75	0.591196	13.75	3.38072	13.75
																													64.4	-0.3463	64.3	-0.4656	64.3	-0.510801	64.3	0.458899	64.3	2.5933	64.3	5.3415	13.9	-0.180747	13.8	-0.0749609	13.8	0.592258	13.8	3.38284	13.8
																													64.5	-0.3415	64.4	-0.4773	64.4	-0.5138	64.4	0.4334	64.4	2.5935	64.4	5.3431	13.95	-0.180483	13.85	-0.0744301	13.85	0.593317	13.85	3.38495	13.85
																													64.6	-0.334	64.5	-0.4721	64.5	-0.5135	64.5	0.4142	64.5	2.5476	64.5	5.272	14	-0.180219	13.9	-0.0739007	13.9	0.594373	13.9	3.38705	13.9
																													64.7	-0.3373	64.6	-0.4698	64.6	-0.5021	64.6	0.4136	64.6	2.5369	64.6	5.2721	14.05	-0.179956	13.95	-0.0733727	13.95	0.595427	13.95	3.38915	13.95
																													64.8	-0.3409	64.7	-0.468	64.7	-0.5086	64.7	0.4148	64.7	2.5204	64.7	5.1492	14.1	-0.179694	14	-0.0728462	14	0.596478	14	3.39124	14
																													64.9	-0.3316	64.8	-0.4677	64.8	-0.5103	64.8	0.4102	64.8	2.5029	64.8	5.1073	14.15	-0.179433	14.05	-0.0723211	14.05	0.597525	14.05	3.39333	14.05
																													65	-0.3307	64.9	-0.4826	64.9	-0.5151	64.9	0.4013	64.9	2.4891	64.9	5.1175	14.2	-0.179172	14.1	-0.0717975	14.1	0.59857	14.1	3.39541	14.1
																													65.1	-0.3249	65	-0.4767	65	-0.5054	65	0.4048	65	2.4746	65	5.1354	14.25	-0.178912	14.15	-0.0712752	14.15	0.599613	14.15	3.39748	14.15
																													65.2	-0.3278	65.1	-0.473101	65.1	-0.497601	65.1	0.425799	65.1	2.4573	65.1	5.1318	14.3	-0.178653	14.2	-0.0707544	14.2	0.600652	14.2	3.39955	14.2
																													65.3	-0.3272	65.2	-0.4658	65.2	-0.4833	65.2	0.4236	65.2	2.4493	65.2	5.1253	14.35	-0.178394	14.25	-0.070235	14.25	0.601688	14.25	3.40161	14.25
																													65.4	-0.3337	65.3	-0.4618	65.3	-0.474	65.3	0.4267	65.3	2.4383	65.3	5.1063	14.4	-0.178136	14.3	-0.069717	14.3	0.602722	14.3	3.40367	14.3
																													65.5	-0.3353	65.4	-0.4633	65.4	-0.4769	65.4	0.4234	65.4	2.4173	65.4	5.0778	14.45	-0.177879	14.35	-0.0692004	14.35	0.603753	14.35	3.40572	14.35
																													65.6	-0.338	65.5	-0.4655	65.5	-0.4722	65.5	0.4168	65.5	2.4237	65.5	5.0696	14.5	-0.177623	14.4	-0.0686852	14.4	0.604781	14.4	3.40777	14.4
																													65.7	-0.3409	65.6	-0.475	65.6	-0.4694	65.6	0.4097	65.6	2.3769	65.6	5.0611	14.55	-0.177367	14.45	-0.0681714	14.45	0.605806	14.45	3.40981	14.45
																													65.8	-0.3433	65.7	-0.4813	65.7	-0.4698	65.7	0.3942	65.7	2.3515	65.7	5.0504	14.6	-0.177112	14.5	-0.067659	14.5	0.606828	14.5	3.41185	14.5
																													65.9	-0.3477	65.8	-0.48	65.8	-0.47	65.8	0.3966	65.8	2.3382	65.8	5.0459	14.65	-0.176857	14.55	-0.067148	14.55	0.607848	14.55	3.41388	14.55
																													66	-0.3294	65.9	-0.488299	65.9	-0.471099	65.9	0.387201	65.9	2.3197	65.9	5.0152	14.7	-0.176604	14.6	-0.0666384	14.6	0.608865	14.6	3.4159	14.6
																													66.1	-0.3169	66	-0.482	66	-0.4699	66	0.3948	66	2.3061	66	4.9836	14.75	-0.176351	14.65	-0.0661301	14.65	0.609879	14.65	3.41792	14.65
																													66.2	-0.3194	66.1	-0.482	66.1	-0.4776	66.1	0.387	66.1	2.2726	66.1	4.9511	14.8	-0.176098	14.7	-0.0656232	14.7	0.61089	14.7	3.41993	14.7
																													66.3	-0.3203	66.2	-0.4879	66.2	-0.4843	66.2	0.3835	66.2	2.2716	66.2	4.9143	14.85	-0.175847	14.75	-0.0651178	14.75	0.611899	14.75	3.42194	14.75
																													66.4	-0.3173	66.3	-0.4978	66.3	-0.4891	66.3	0.3613	66.3	2.2429	66.3	4.8804	14.9	-0.175596	14.8	-0.0646136	14.8	0.612905	14.8	3.42394	14.8
																													66.5	-0.3123	66.4	-0.488	66.4	-0.4911	66.4	0.3543	66.4	2.2433	66.4	4.8373	14.95	-0.175345	14.85	-0.0641109	14.85	0.613908	14.85	3.42594	14.85
																													66.6	-0.3099	66.5	-0.4932	66.5	-0.4905	66.5	0.3584	66.5	2.2319	66.5	4.8161	15	-0.175096	14.9	-0.0636095	14.9	0.614908	14.9	3.42793	14.9
																													66.7	-0.3069	66.6	-0.4863	66.6	-0.486	66.6	0.3529	66.6	2.2222	66.6	4.7805	15.05	-0.174847	14.95	-0.0631095	14.95	0.615906	14.95	3.42992	14.95
																													66.8	-0.3059	66.7	-0.4907	66.7	-0.4797	66.7	0.3417	66.7	2.2063	66.7	4.7401	15.1	-0.174598	15	-0.0626108	15	0.616901	15	3.4319	15
																													66.9	-0.304	66.8	-0.4903	66.8	-0.4707	66.8	0.3508	66.8	2.178	66.8	4.7083	15.15	-0.174351	15.05	-0.0621135	15.05	0.617893	15.05	3.43387	15.05
																													67	-0.3141	66.9	-0.49	66.9	-0.4604	66.9	0.3499	66.9	2.1743	66.9	4.6893	15.2	-0.174104	15.1	-0.0616175	15.1	0.618883	15.1	3.43584	15.1
																													67.1	-0.3179	67	-0.496	67	-0.4606	67	0.3402	67	2.1526	67	4.6562	15.25	-0.173858	15.15	-0.0611229	15.15	0.61987	15.15	3.43781	15.15
																													67.2	-0.3156	67.1	-0.4957	67.1	-0.4578	67.1	0.3537	67.1	2.1295	67.1	4.648	15.3	-0.173612	15.2	-0.0606296	15.2	0.620854	15.2	3.43976	15.2
																													67.3	-0.3176	67.2	-0.4902	67.2	-0.4515	67.2	0.3527	67.2	2.1272	67.2	4.6415	15.35	-0.173367	15.25	-0.0601377	15.25	0.621835	15.25	3.44172	15.25
																													67.4	-0.3209	67.3	-0.4894	67.3	-0.4533	67.3	0.3455	67.3	2.1092	67.3	4.6013	15.4	-0.173123	15.3	-0.0596471	15.3	0.622814	15.3	3.44367	15.3
																													67.5	-0.3211	67.4	-0.4916	67.4	-0.4571	67.4	0.3399	67.4	2.0922	67.4	4.5841	15.45	-0.172879	15.35	-0.0591578	15.35	0.62379	15.35	3.44561	15.35
																													67.6	-0.3176	67.5	-0.493	67.5	-0.459	67.5	0.337	67.5	2.08	67.5	4.5662	15.5	-0.172636	15.4	-0.0586698	15.4	0.624764	15.4	3.44755	15.4
																													67.7	-0.3171	67.6	-0.4891	67.6	-0.4622	67.6	0.3221	67.6	2.0671	67.6	4.5387	15.55	-0.172394	15.45	-0.0581832	15.45	0.625735	15.45	3.44948	15.45
																													67.8	-0.3145	67.7	-0.4945	67.7	-0.4626	67.7	0.3079	67.7	2.0507	67.7	4.5119	15.6	-0.172152	15.5	-0.0576979	15.5	0.626703	15.5	3.45141	15.5
																													67.9	-0.3128	67.8	-0.4939	67.8	-0.4635	67.8	0.3114	67.8	2.036	67.8	4.4855	15.65	-0.171911	15.55	-0.0572139	15.55	0.627669	15.55	3.45333	15.55
																													68	-0.3139	67.9	-0.4967	67.9	-0.4659	67.9	0.3019	67.9	2.0326	67.9	4.4778	15.7	-0.171671	15.6	-0.0567312	15.6	0.628631	15.6	3.45524	15.6
																													68.1	-0.3137	68	-0.4953	68	-0.4654	68	0.2932	68	2.0206	68	4.4612	15.75	-0.171431	15.65	-0.0562498	15.65	0.629592	15.65	3.45715	15.65
																													68.2	-0.3109	68.1	-0.4975	68.1	-0.4642	68.1	0.2749	68.1	2.0194	68.1	4.4562	15.8	-0.171192	15.7	-0.0557698	15.7	0.63055	15.7	3.45906	15.7
																													68.3	-0.3093	68.2	-0.4926	68.2	-0.4562	68.2	0.2724	68.2	2.0128	68.2	4.4302	15.85	-0.170954	15.75	-0.055291	15.75	0.631505	15.75	3.46096	15.75
																													68.4	-0.3098	68.3	-0.4904	68.3	-0.4529	68.3	0.2702	68.3	2.0001	68.3	4.4003	15.9	-0.170716	15.8	-0.0548136	15.8	0.632457	15.8	3.46286	15.8
																													68.5	-0.3109	68.4	-0.4891	68.4	-0.4597	68.4	0.2553	68.4	1.9861	68.4	4.3686	15.95	-0.170479	15.85	-0.0543374	15.85	0.633407	15.85	3.46475	15.85
																													68.6	-0.3121	68.5	-0.4903	68.5	-0.4622	68.5	0.2497	68.5	1.964	68.5	4.3364	16	-0.170243	15.9	-0.0538625	15.9	0.634354	15.9	3.46663	15.9
																													68.7	-0.3133	68.6	-0.4907	68.6	-0.4688	68.6	0.2469	68.6	1.9478	68.6	4.3032	16.05	-0.170007	15.95	-0.0533889	15.95	0.635299	15.95	3.46851	15.95
																													68.8	-0.3122	68.7	-0.4895	68.7	-0.4716	68.7	0.2419	68.7	1.9353	68.7	4.2728	16.1	-0.169772	16	-0.0529166	16	0.636241	16	3.47039	16
																													68.9	-0.3085	68.8	-0.4926	68.8	-0.4765	68.8	0.2398	68.8	1.9244	68.8	4.2552	16.15	-0.169537	16.05	-0.0524456	16.05	0.637181	16.05	3.47226	16.05
																													69	-0.3111	68.9	-0.4919	68.9	-0.4818	68.9	0.2255	68.9	1.9131	68.9	4.2407	16.2	-0.169303	16.1	-0.0519759	16.1	0.638118	16.1	3.47412	16.1
																													69.1	-0.308	69	-0.4929	69	-0.489	69	0.2168	69	1.9061	69	4.2131	16.25	-0.16907	16.15	-0.0515074	16.15	0.639053	16.15	3.47598	16.15
																													69.2	-0.3087	69.1	-0.4882	69.1	-0.4892	69.1	0.2109	69.1	1.8919	69.1	4.2007	16.3	-0.168837	16.2	-0.0510402	16.2	0.639985	16.2	3.47783	16.2
																													69.3	-0.3061	69.2	-0.4862	69.2	-0.4924	69.2	0.2071	69.2	1.8813	69.2	4.1788	16.35	-0.168605	16.25	-0.0505743	16.25	0.640914	16.25	3.47968	16.25
																													69.4	-0.3044	69.3	-0.4849	69.3	-0.4913	69.3	0.213	69.3	1.8634	69.3	4.1558	16.4	-0.168374	16.3	-0.0501096	16.3	0.641841	16.3	3.48153	16.3
																													69.5	-0.3062	69.4	-0.4874	69.4	-0.495	69.4	0.2043	69.4	1.8513	69.4	4.1357	16.45	-0.168143	16.35	-0.0496462	16.35	0.642765	16.35	3.48337	16.35
																													69.6	-0.3066	69.5	-0.4877	69.5	-0.5007	69.5	0.2072	69.5	1.8377	69.5	4.1195	16.5	-0.167913	16.4	-0.049184	16.4	0.643687	16.4	3.4852	16.4
																													69.7	-0.3023	69.6	-0.487	69.6	-0.5009	69.6	0.2033	69.6	1.8317	69.6	4.112	16.55	-0.167683	16.45	-0.0487231	16.45	0.644607	16.45	3.48703	16.45
																													69.8	-0.3014	69.7	-0.4841	69.7	-0.4998	69.7	0.2011	69.7	1.8225	69.7	4.0934	16.6	-0.167455	16.5	-0.0482635	16.5	0.645523	16.5	3.48885	16.5
																													69.9	-0.302	69.8	-0.4835	69.8	-0.4991	69.8	0.1933	69.8	1.8093	69.8	4.0759	16.65	-0.167226	16.55	-0.0478051	16.55	0.646438	16.55	3.49067	16.55
																													70	-0.301	69.9	-0.4862	69.9	-0.5054	69.9	0.1847	69.9	1.7967	69.9	4.0609	16.7	-0.166999	16.6	-0.047348	16.6	0.64735	16.6	3.49249	16.6
																													70.1	-0.3004	70	-0.4919	70	-0.5108	70	0.1779	70	1.7841	70	4.0276	16.75	-0.166772	16.65	-0.046892	16.65	0.648259	16.65	3.4943	16.65
																													70.2	-0.3009	70.1	-0.4938	70.1	-0.5148	70.1	0.1708	70.1	1.7781	70.1	4.0094	16.8	-0.166545	16.7	-0.0464374	16.7	0.649166	16.7	3.4961	16.7
																													70.3	-0.2976	70.2	-0.4965	70.2	-0.5186	70.2	0.1668	70.2	1.767	70.2	3.9741	16.85	-0.166319	16.75	-0.0459839	16.75	0.65007	16.75	3.4979	16.75
																													70.4	-0.2966	70.3	-0.4948	70.3	-0.517	70.3	0.1634	70.3	1.7574	70.3	3.9507	16.9	-0.166094	16.8	-0.0455317	16.8	0.650972	16.8	3.49969	16.8
																													70.5	-0.2941	70.4	-0.4923	70.4	-0.5176	70.4	0.1566	70.4	1.7478	70.4	3.9354	16.95	-0.16587	16.85	-0.0450807	16.85	0.651872	16.85	3.50148	16.85
																													70.6	-0.2864	70.5	-0.4882	70.5	-0.5139	70.5	0.1564	70.5	1.7366	70.5	3.9183	17	-0.165646	16.9	-0.0446309	16.9	0.652769	16.9	3.50327	16.9
																													70.7	-0.2855	70.6	-0.4835	70.6	-0.5085	70.6	0.1539	70.6	1.7283	70.6	3.9023	17.05	-0.165422	16.95	-0.0441824	16.95	0.653664	16.95	3.50505	16.95
																													70.8	-0.2837	70.7	-0.4756	70.7	-0.5054	70.7	0.1495	70.7	1.7175	70.7	3.8896	17.1	-0.1652	17	-0.0437351	17	0.654556	17	3.50682	17
																													70.9	-0.286	70.8	-0.4764	70.8	-0.5074	70.8	0.1416	70.8	1.7076	70.8	3.8791	17.15	-0.164977	17.05	-0.043289	17.05	0.655446	17.05	3.50859	17.05
																													71	-0.2877	70.9	-0.4777	70.9	-0.5087	70.9	0.1328	70.9	1.6913	70.9	3.8622	17.2	-0.164756	17.1	-0.0428441	17.1	0.656333	17.1	3.51036	17.1
																													71.1	-0.2837	71	-0.4764	71	-0.5079	71	0.1276	71	1.6766	71	3.8412	17.25	-0.164535	17.15	-0.0424004	17.15	0.657218	17.15	3.51212	17.15
																													71.2	-0.2829	71.1	-0.4716	71.1	-0.5087	71.1	0.1241	71.1	1.6709	71.1	3.8244	17.3	-0.164315	17.2	-0.0419579	17.2	0.658101	17.2	3.51387	17.2
																													71.3	-0.2793	71.2	-0.4724	71.2	-0.5101	71.2	0.1226	71.2	1.6617	71.2	3.8057	17.35	-0.164095	17.25	-0.0415166	17.25	0.658981	17.25	3.51562	17.25
																													71.4	-0.2815	71.3	-0.4646	71.3	-0.5041	71.3	0.1233	71.3	1.6534	71.3	3.7917	17.4	-0.163876	17.3	-0.0410765	17.3	0.659859	17.3	3.51737	17.3
																													71.5	-0.2872	71.4	-0.4654	71.4	-0.5029	71.4	0.1183	71.4	1.639	71.4	3.7757	17.45	-0.163657	17.35	-0.0406376	17.35	0.660734	17.35	3.51911	17.35
																													71.6	-0.29	71.5	-0.4661	71.5	-0.5065	71.5	0.1109	71.5	1.6249	71.5	3.749	17.5	-0.163439	17.4	-0.0401999	17.4	0.661607	17.4	3.52085	17.4
																													71.7	-0.2846	71.6	-0.463	71.6	-0.5071	71.6	0.1021	71.6	1.6145	71.6	3.7337	17.55	-0.163222	17.45	-0.0397633	17.45	0.662478	17.45	3.52258	17.45
																													71.8	-0.2834	71.7	-0.4614	71.7	-0.5094	71.7	0.0969	71.7	1.6027	71.7	3.7188	17.6	-0.163005	17.5	-0.039328	17.5	0.663346	17.5	3.52431	17.5
																													71.9	-0.2813	71.8	-0.4626	71.8	-0.5094	71.8	0.0912999	71.8	1.5878	71.8	3.6975	17.65	-0.162789	17.55	-0.0388939	17.55	0.664212	17.55	3.52603	17.55
																													72	-0.279	71.9	-0.4581	71.9	-0.5112	71.9	0.0880002	71.9	1.5779	71.9	3.677	17.7	-0.162573	17.6	-0.0384609	17.6	0.665075	17.6	3.52774	17.6
																													72.1	-0.2822	72	-0.4575	72	-0.5085	72	0.0843	72	1.5679	72	3.6449	17.75	-0.162358	17.65	-0.0380291	17.65	0.665936	17.65	3.52946	17.65
																													72.2	-0.282	72.1	-0.4589	72.1	-0.5123	72.1	0.077	72.1	1.5535	72.1	3.6256	17.8	-0.162144	17.7	-0.0375984	17.7	0.666795	17.7	3.53117	17.7
																													72.3	-0.2812	72.2	-0.4586	72.2	-0.5125	72.2	0.0724	72.2	1.5414	72.2	3.607	17.85	-0.16193	17.75	-0.037169	17.75	0.667652	17.75	3.53287	17.75
																													72.4	-0.2801	72.3	-0.4577	72.3	-0.5129	72.3	0.0684998	72.3	1.5325	72.3	3.5853	17.9	-0.161716	17.8	-0.0367407	17.8	0.668506	17.8	3.53457	17.8
																													72.5	-0.2753	72.4	-0.454	72.4	-0.5133	72.4	0.0666003	72.4	1.5223	72.4	3.5664	17.95	-0.161504	17.85	-0.0363135	17.85	0.669358	17.85	3.53626	17.85
																													72.6	-0.2747	72.5	-0.4504	72.5	-0.5123	72.5	0.0712	72.5	1.5128	72.5	3.5525	18	-0.161292	17.9	-0.0358875	17.9	0.670207	17.9	3.53795	17.9
																													72.7	-0.2756	72.6	-0.4503	72.6	-0.5159	72.6	0.074	72.6	1.5046	72.6	3.5369	18.05	-0.16108	17.95	-0.0354627	17.95	0.671055	17.95	3.53964	17.95
																													72.8	-0.2766	72.7	-0.4499	72.7	-0.5218	72.7	0.0665	72.7	1.4935	72.7	3.5264	18.1	-0.160869	18	-0.035039	18	0.671899	18	3.54132	18
																													72.9	-0.2759	72.8	-0.4496	72.8	-0.5257	72.8	0.0617	72.8	1.4907	72.8	3.511	18.15	-0.160659	18.05	-0.0346165	18.05	0.672742	18.05	3.54299	18.05
																													73	-0.2697	72.9	-0.4482	72.9	-0.5302	72.9	0.0589001	72.9	1.4874	72.9	3.4925	18.2	-0.160449	18.1	-0.0341952	18.1	0.673582	18.1	3.54466	18.1
																													73.1	-0.2712	73	-0.4468	73	-0.5327	73	0.056	73	1.477	73	3.4821	18.25	-0.16024	18.15	-0.0337749	18.15	0.67442	18.15	3.54633	18.15
																													73.2	-0.2732	73.1	-0.4445	73.1	-0.5365	73.1	0.0557	73.1	1.4692	73.1	3.4646	18.3	-0.160031	18.2	-0.0333558	18.2	0.675256	18.2	3.54799	18.2
																													73.3	-0.2758	73.2	-0.4436	73.2	-0.5415	73.2	0.0488	73.2	1.4601	73.2	3.448	18.35	-0.159823	18.25	-0.0329379	18.25	0.67609	18.25	3.54965	18.25
																													73.4	-0.2724	73.3	-0.4443	73.3	-0.5411	73.3	0.0416001	73.3	1.4531	73.3	3.4307	18.4	-0.159615	18.3	-0.032521	18.3	0.676921	18.3	3.5513	18.3
																													73.5	-0.2686	73.4	-0.4433	73.4	-0.5414	73.4	0.0392001	73.4	1.4393	73.4	3.4153	18.45	-0.159408	18.35	-0.0321054	18.35	0.67775	18.35	3.55295	18.35
																													73.6	-0.2695	73.5	-0.4407	73.5	-0.5404	73.5	0.0369	73.5	1.4254	73.5	3.4045	18.5	-0.159202	18.4	-0.0316908	18.4	0.678576	18.4	3.55459	18.4
																													73.7	-0.2727	73.6	-0.4441	73.6	-0.542	73.6	0.033	73.6	1.4112	73.6	3.3912	18.55	-0.158996	18.45	-0.0312773	18.45	0.679401	18.45	3.55623	18.45
																													73.8	-0.2723	73.7	-0.4479	73.7	-0.5455	73.7	0.0251	73.7	1.4026	73.7	3.3711	18.6	-0.15879	18.5	-0.030865	18.5	0.680223	18.5	3.55787	18.5
																													73.9	-0.2776	73.8	-0.4451	73.8	-0.5456	73.8	0.0224999	73.8	1.3924	73.8	3.3576	18.65	-0.158586	18.55	-0.0304538	18.55	0.681043	18.55	3.5595	18.55
																													74	-0.2769	73.9	-0.4485	73.9	-0.546	73.9	0.0143001	73.9	1.3818	73.9	3.3389	18.7	-0.158381	18.6	-0.0300438	18.6	0.681861	18.6	3.56112	18.6
																													74.1	-0.2753	74	-0.4488	74	-0.5457	74	0.0103	74	1.3756	74	3.3223	18.75	-0.158178	18.65	-0.0296348	18.65	0.682676	18.65	3.56274	18.65
																													74.2	-0.274	74.1	-0.4501	74.1	-0.5513	74.1	0.00800006	74.1	1.3653	74.1	3.2987	18.8	-0.157974	18.7	-0.0292269	18.7	0.68349	18.7	3.56436	18.7
																													74.3	-0.272	74.2	-0.4503	74.2	-0.5451	74.2	-0.000299998	74.2	1.3558	74.2	3.2818	18.85	-0.157772	18.75	-0.0288201	18.75	0.684301	18.75	3.56597	18.75
																													74.4	-0.269	74.3	-0.4507	74.3	-0.5418	74.3	-0.00670013	74.3	1.3486	74.3	3.2701	18.9	-0.15757	18.8	-0.0284145	18.8	0.68511	18.8	3.56758	18.8
																													74.5	-0.2663	74.4	-0.4481	74.4	-0.5373	74.4	-0.00649978	74.4	1.3389	74.4	3.2574	18.95	-0.157368	18.85	-0.02801	18.85	0.685916	18.85	3.56918	18.85
																													74.6	-0.2643	74.5	-0.4476	74.5	-0.5347	74.5	-0.0094	74.5	1.3286	74.5	3.2437	19	-0.157167	18.9	-0.0276065	18.9	0.686721	18.9	3.57078	18.9
																													74.7	-0.2667	74.6	-0.4447	74.6	-0.5307	74.6	-0.0137002	74.6	1.32	74.6	3.2334	19.05	-0.156967	18.95	-0.0272041	18.95	0.687523	18.95	3.57238	18.95
																													74.8	-0.2654	74.7	-0.448	74.7	-0.532	74.7	-0.0177	74.7	1.3142	74.7	3.2182	19.1	-0.156767	19	-0.0268029	19	0.688323	19	3.57397	19
																													74.9	-0.2653	74.8	-0.4491	74.8	-0.5272	74.8	-0.0178002	74.8	1.3079	74.8	3.2057	19.15	-0.156568	19.05	-0.0264027	19.05	0.689121	19.05	3.57555	19.05
																													75	-0.2665	74.9	-0.4466	74.9	-0.5228	74.9	-0.0182999	74.9	1.2981	74.9	3.1929	19.2	-0.156369	19.1	-0.0260036	19.1	0.689917	19.1	3.57714	19.1
																													75.1	-0.262	75	-0.4469	75	-0.5183	75	-0.0238	75	1.2914	75	3.1793	19.25	-0.156171	19.15	-0.0256056	19.15	0.69071	19.15	3.57871	19.15
																													75.2	-0.2639	75.1	-0.4478	75.1	-0.5194	75.1	-0.0276001	75.1	1.2839	75.1	3.1687	19.3	-0.155973	19.2	-0.0252086	19.2	0.691502	19.2	3.58029	19.2
																													75.3	-0.2642	75.2	-0.4484	75.2	-0.5199	75.2	-0.029	75.2	1.2781	75.2	3.1622	19.35	-0.155776	19.25	-0.0248128	19.25	0.692291	19.25	3.58186	19.25
																													75.4	-0.2606	75.3	-0.4454	75.3	-0.5189	75.3	-0.0312001	75.3	1.271	75.3	3.1427	19.4	-0.155579	19.3	-0.024418	19.3	0.693078	19.3	3.58342	19.3
																													75.5	-0.2626	75.4	-0.4439	75.4	-0.5183	75.4	-0.0336	75.4	1.2693	75.4	3.1328	19.45	-0.155383	19.35	-0.0240243	19.35	0.693863	19.35	3.58498	19.35
																													75.6	-0.2569	75.5	-0.4416	75.5	-0.5205	75.5	-0.0356	75.5	1.263	75.5	3.1212	19.5	-0.155188	19.4	-0.0236316	19.4	0.694646	19.4	3.58654	19.4
																													75.7	-0.2538	75.6	-0.4387	75.6	-0.5201	75.6	-0.0345002	75.6	1.2567	75.6	3.1135	19.55	-0.154993	19.45	-0.0232401	19.45	0.695427	19.45	3.58809	19.45
																													75.8	-0.2518	75.7	-0.4339	75.7	-0.5198	75.7	-0.0324	75.7	1.2517	75.7	3.0977	19.6	-0.154798	19.5	-0.0228496	19.5	0.696205	19.5	3.58964	19.5
																													75.9	-0.2527	75.8	-0.43	75.8	-0.5178	75.8	-0.0336	75.8	1.2411	75.8	3.0816	19.65	-0.154604	19.55	-0.0224601	19.55	0.696982	19.55	3.59118	19.55
																													76	-0.2532	75.9	-0.4275	75.9	-0.5187	75.9	-0.0359999	75.9	1.2327	75.9	3.0766	19.7	-0.154411	19.6	-0.0220717	19.6	0.697756	19.6	3.59272	19.6
																													76.1	-0.2519	76	-0.4269	76	-0.518	76	-0.0369	76	1.2254	76	3.064	19.75	-0.154218	19.65	-0.0216843	19.65	0.698528	19.65	3.59425	19.65
																													76.2	-0.2516	76.1	-0.4256	76.1	-0.5167	76.1	-0.0378002	76.1	1.2229	76.1	3.053	19.8	-0.154025	19.7	-0.0212981	19.7	0.699299	19.7	3.59578	19.7
																													76.3	-0.2478	76.2	-0.4234	76.2	-0.5166	76.2	-0.0437	76.2	1.214	76.2	3.0392	19.85	-0.153834	19.75	-0.0209128	19.75	0.700067	19.75	3.59731	19.75
																													76.4	-0.2484	76.3	-0.4216	76.3	-0.5167	76.3	-0.0435001	76.3	1.2045	76.3	3.0271	19.9	-0.153642	19.8	-0.0205286	19.8	0.700833	19.8	3.59883	19.8
																													76.5	-0.2481	76.4	-0.4186	76.4	-0.517	76.4	-0.0468	76.4	1.1971	76.4	3.0123	19.95	-0.153451	19.85	-0.0201455	19.85	0.701596	19.85	3.60035	19.85
																													76.6	-0.25	76.5	-0.4227	76.5	-0.5214	76.5	-0.049	76.5	1.187	76.5	2.9911	20	-0.153261	19.9	-0.0197633	19.9	0.702358	19.9	3.60186	19.9
																													76.7	-0.2534	76.6	-0.4265	76.6	-0.525	76.6	-0.0538998	76.6	1.1741	76.6	2.9725	20.05	-0.153071	19.95	-0.0193822	19.95	0.703118	19.95	3.60337	19.95
																													76.8	-0.2517	76.7	-0.4287	76.7	-0.5246	76.7	-0.0581	76.7	1.1611	76.7	2.9566	20.1	-0.152882	20	-0.0190022	20	0.703876	20	3.60488	20
																													76.9	-0.2492	76.8	-0.4309	76.8	-0.5258	76.8	-0.0562001	76.8	1.155	76.8	2.9447	20.15	-0.152693	20.05	-0.0186232	20.05	0.704631	20.05	3.60638	20.05
																													77	-0.245	76.9	-0.4261	76.9	-0.5216	76.9	-0.0571998	76.9	1.1523	76.9	2.935	20.2	-0.152505	20.1	-0.0182452	20.1	0.705385	20.1	3.60788	20.1
																													77.1	-0.2431	77	-0.4226	77	-0.5181	77	-0.0603	77	1.1495	77	2.925	20.25	-0.152317	20.15	-0.0178682	20.15	0.706136	20.15	3.60937	20.15
																													77.2	-0.2385	77.1	-0.4228	77.1	-0.5203	77.1	-0.0625001	77.1	1.1419	77.1	2.9118	20.3	-0.15213	20.2	-0.0174923	20.2	0.706886	20.2	3.61086	20.2
																													77.3	-0.2377	77.2	-0.4136	77.2	-0.5139	77.2	-0.0625	77.2	1.1423	77.2	2.9051	20.35	-0.151943	20.25	-0.0171174	20.25	0.707633	20.25	3.61235	20.25
																													77.4	-0.2378	77.3	-0.4118	77.3	-0.5126	77.3	-0.0654	77.3	1.1337	77.3	2.8953	20.4	-0.151757	20.3	-0.0167435	20.3	0.708379	20.3	3.61383	20.3
																													77.5	-0.2371	77.4	-0.4127	77.4	-0.5133	77.4	-0.0659998	77.4	1.1254	77.4	2.8836	20.45	-0.151571	20.35	-0.0163706	20.35	0.709122	20.35	3.61531	20.35
																													77.6	-0.2318	77.5	-0.4095	77.5	-0.5135	77.5	-0.0626	77.5	1.1185	77.5	2.8729	20.5	-0.151386	20.4	-0.0159987	20.4	0.709863	20.4	3.61678	20.4
																													77.7	-0.2266	77.6	-0.4034	77.6	-0.5073	77.6	-0.0617003	77.6	1.1158	77.6	2.8625	20.55	-0.151201	20.45	-0.0156278	20.45	0.710603	20.45	3.61825	20.45
																													77.8	-0.2297	77.7	-0.401	77.7	-0.5083	77.7	-0.0662	77.7	1.1078	77.7	2.8509	20.6	-0.151017	20.5	-0.015258	20.5	0.71134	20.5	3.61971	20.5
																													77.9	-0.2297	77.8	-0.4013	77.8	-0.5086	77.8	-0.0672	77.8	1.099	77.8	2.838	20.65	-0.150833	20.55	-0.0148891	20.55	0.712075	20.55	3.62117	20.55
																													78	-0.2303	77.9	-0.3988	77.9	-0.5092	77.9	-0.0667	77.9	1.0924	77.9	2.8248	20.7	-0.15065	20.6	-0.0145212	20.6	0.712809	20.6	3.62263	20.6
																													78.1	-0.2305	78	-0.3988	78	-0.5071	78	-0.0694	78	1.0875	78	2.8126	20.75	-0.150467	20.65	-0.0141544	20.65	0.71354	20.65	3.62408	20.65
																													78.2	-0.2276	78.1	-0.3979	78.1	-0.5076	78.1	-0.0728999	78.1	1.079	78.1	2.802	20.8	-0.150285	20.7	-0.0137885	20.7	0.714269	20.7	3.62553	20.7
																													78.3	-0.2262	78.2	-0.3991	78.2	-0.5096	78.2	-0.0737	78.2	1.0695	78.2	2.7856	20.85	-0.150103	20.75	-0.0134236	20.75	0.714997	20.75	3.62698	20.75
																													78.4	-0.2283	78.3	-0.3975	78.3	-0.5107	78.3	-0.0761	78.3	1.0628	78.3	2.7689	20.9	-0.149922	20.8	-0.0130598	20.8	0.715722	20.8	3.62842	20.8
																													78.5	-0.2294	78.4	-0.3987	78.4	-0.5116	78.4	-0.0824001	78.4	1.0549	78.4	2.755	20.95	-0.149741	20.85	-0.0126969	20.85	0.716445	20.85	3.62986	20.85
																													78.6	-0.2315	78.5	-0.3996	78.5	-0.5115	78.5	-0.0851	78.5	1.0484	78.5	2.7425	21	-0.149561	20.9	-0.0123349	20.9	0.717167	20.9	3.63129	20.9
																													78.7	-0.2322	78.6	-0.3975	78.6	-0.5091	78.6	-0.0873	78.6	1.0425	78.6	2.735	21.05	-0.149381	20.95	-0.011974	20.95	0.717886	20.95	3.63272	20.95
																													78.8	-0.2298	78.7	-0.3964	78.7	-0.5062	78.7	-0.0873	78.7	1.0347	78.7	2.7243	21.1	-0.149202	21	-0.0116141	21	0.718604	21	3.63414	21
																													78.9	-0.232	78.8	-0.3957	78.8	-0.5016	78.8	-0.0884001	78.8	1.0282	78.8	2.7169	21.15	-0.149023	21.05	-0.0112551	21.05	0.719319	21.05	3.63556	21.05
																													79	-0.2357	78.9	-0.3928	78.9	-0.5006	78.9	-0.0904003	78.9	1.0222	78.9	2.7024	21.2	-0.148845	21.1	-0.0108971	21.1	0.720033	21.1	3.63698	21.1
																													79.1	-0.2392	79	-0.3953	79	-0.5048	79	-0.0987	79	1.0139	79	2.6869	21.25	-0.148667	21.15	-0.01054	21.15	0.720744	21.15	3.6384	21.15
																													79.2	-0.2349	79.1	-0.3958	79.1	-0.505	79.1	-0.1047	79.1	1.0115	79.1	2.6777	21.3	-0.148489	21.2	-0.010184	21.2	0.721454	21.2	3.63981	21.2
																													79.3	-0.2309	79.2	-0.3938	79.2	-0.5019	79.2	-0.1034	79.2	1.0033	79.2	2.6712	21.35	-0.148313	21.25	-0.00982888	21.25	0.722162	21.25	3.64121	21.25
																													79.4	-0.2303	79.3	-0.3906	79.3	-0.4964	79.3	-0.0997003	79.3	1.0005	79.3	2.6594	21.4	-0.148136	21.3	-0.00947476	21.3	0.722868	21.3	3.64261	21.3
																													79.5	-0.2281	79.4	-0.3902	79.4	-0.4932	79.4	-0.1007	79.4	0.9991	79.4	2.6515	21.45	-0.14796	21.35	-0.00912159	21.35	0.723572	21.35	3.64401	21.35
																													79.6	-0.2287	79.5	-0.3896	79.5	-0.4928	79.5	-0.1017	79.5	0.9958	79.5	2.644	21.5	-0.147785	21.4	-0.00876935	21.4	0.724274	21.4	3.64541	21.4
																													79.7	-0.2265	79.6	-0.3841	79.6	-0.4936	79.6	-0.1052	79.6	0.9893	79.6	2.6328	21.55	-0.14761	21.45	-0.0084181	21.45	0.724974	21.45	3.6468	21.45
																													79.8	-0.225	79.7	-0.3789	79.7	-0.495	79.7	-0.1092	79.7	0.983	79.7	2.6193	21.6	-0.147435	21.5	-0.0080678	21.5	0.725672	21.5	3.64818	21.5
																													79.9	-0.2243	79.8	-0.3762	79.8	-0.4932	79.8	-0.1092	79.8	0.9765	79.8	2.6068	21.65	-0.147261	21.55	-0.00771845	21.55	0.726368	21.55	3.64957	21.55
																													80	-0.2211	79.9	-0.3732	79.9	-0.4901	79.9	-0.111	79.9	0.9728	79.9	2.5911	21.7	-0.147088	21.6	-0.00737004	21.6	0.727063	21.6	3.65095	21.6
																													80.1	-0.2195	80	-0.3677	80	-0.4864	80	-0.11	80	0.9712	80	2.5834	21.75	-0.146915	21.65	-0.00702256	21.65	0.727755	21.65	3.65232	21.65
																													80.2	-0.2194	80.1	-0.3629	80.1	-0.4822	80.1	-0.1074	80.1	0.9716	80.1	2.5753	21.8	-0.146742	21.7	-0.00667604	21.7	0.728446	21.7	3.65369	21.7
																													80.3	-0.22	80.2	-0.3583	80.2	-0.4778	80.2	-0.1055	80.2	0.9737	80.2	2.5704	21.85	-0.14657	21.75	-0.00633047	21.75	0.729135	21.75	3.65506	21.75
																													80.4	-0.223	80.3	-0.3581	80.3	-0.4802	80.3	-0.1086	80.3	0.9684	80.3	2.5561	21.9	-0.146398	21.8	-0.00598583	21.8	0.729822	21.8	3.65643	21.8
																													80.5	-0.2248	80.4	-0.359	80.4	-0.486	80.4	-0.1113	80.4	0.9582	80.4	2.5378	21.95	-0.146227	21.85	-0.00564213	21.85	0.730507	21.85	3.65779	21.85
																													80.6	-0.2294	80.5	-0.3567	80.5	-0.4875	80.5	-0.1125	80.5	0.9533	80.5	2.5249	22	-0.146056	21.9	-0.00529933	21.9	0.73119	21.9	3.65914	21.9
																													80.7	-0.2318	80.6	-0.3562	80.6	-0.4899	80.6	-0.1164	80.6	0.9444	80.6	2.516	22.05	-0.145886	21.95	-0.00495749	21.95	0.731871	21.95	3.6605	21.95
																													80.8	-0.2286	80.7	-0.3553	80.7	-0.4902	80.7	-0.1152	80.7	0.9367	80.7	2.5054	22.1	-0.145716	22	-0.00461658	22	0.73255	22	3.66185	22
																													80.9	-0.2292	80.8	-0.3498	80.8	-0.4851	80.8	-0.1149	80.8	0.9365	80.8	2.5017	22.15	-0.145547	22.05	-0.00427659	22.05	0.733228	22.05	3.66319	22.05
																													81	-0.2333	80.9	-0.3466	80.9	-0.4892	80.9	-0.1148	80.9	0.9294	80.9	2.4939	22.2	-0.145378	22.1	-0.00393752	22.1	0.733904	22.1	3.66453	22.1
																													81.1	-0.2354	81	-0.3485	81	-0.4896	81	-0.1197	81	0.921	81	2.4827	22.25	-0.145209	22.15	-0.00359935	22.15	0.734578	22.15	3.66587	22.15
																													81.2	-0.2357	81.1	-0.3482	81.1	-0.4896	81.1	-0.1239	81.1	0.9164	81.1	2.4735	22.3	-0.145041	22.2	-0.00326212	22.2	0.73525	22.2	3.66721	22.2
																													81.3	-0.232	81.2	-0.3445	81.2	-0.4915	81.2	-0.1252	81.2	0.9108	81.2	2.4603	22.35	-0.144874	22.25	-0.00292581	22.25	0.73592	22.25	3.66854	22.25
																													81.4	-0.2315	81.3	-0.3419	81.3	-0.4913	81.3	-0.1263	81.3	0.9061	81.3	2.4517	22.4	-0.144707	22.3	-0.00259041	22.3	0.736588	22.3	3.66986	22.3
																													81.5	-0.2357	81.4	-0.3458	81.4	-0.4929	81.4	-0.1297	81.4	0.9013	81.4	2.4401	22.45	-0.14454	22.35	-0.00225592	22.35	0.737255	22.35	3.67119	22.35
																													81.6	-0.2341	81.5	-0.348	81.5	-0.4946	81.5	-0.1323	81.5	0.8932	81.5	2.4281	22.5	-0.144374	22.4	-0.00192231	22.4	0.73792	22.4	3.67251	22.4
																													81.7	-0.2356	81.6	-0.3473	81.6	-0.4923	81.6	-0.1372	81.6	0.8858	81.6	2.4214	22.55	-0.144208	22.45	-0.00158963	22.45	0.738583	22.45	3.67382	22.45
																													81.8	-0.2367	81.7	-0.3486	81.7	-0.4915	81.7	-0.1433	81.7	0.8832	81.7	2.4117	22.6	-0.144043	22.5	-0.00125785	22.5	0.739244	22.5	3.67514	22.5
																													81.9	-0.2358	81.8	-0.3511	81.8	-0.4912	81.8	-0.1454	81.8	0.8763	81.8	2.4022	22.65	-0.143878	22.55	-0.000926971	22.55	0.739903	22.55	3.67645	22.55
																													82	-0.2345	81.9	-0.3512	81.9	-0.4887	81.9	-0.144	81.9	0.8715	81.9	2.3944	22.7	-0.143713	22.6	-0.000596992	22.6	0.740561	22.6	3.67775	22.6
																													82.1	-0.2311	82	-0.3532	82	-0.4883	82	-0.1445	82	0.866	82	2.3865	22.75	-0.143549	22.65	-0.000267882	22.65	0.741217	22.65	3.67905	22.65
																													82.2	-0.2321	82.1	-0.3524	82.1	-0.4872	82.1	-0.1455	82.1	0.8628	82.1	2.3788	22.8	-0.143386	22.7	6.03096e-05	22.7	0.741871	22.7	3.68035	22.7
																													82.3	-0.2308	82.2	-0.348	82.2	-0.4884	82.2	-0.1487	82.2	0.8563	82.2	2.3689	22.85	-0.143223	22.75	0.000387611	22.75	0.742523	22.75	3.68165	22.75
																													82.4	-0.2337	82.3	-0.3476	82.3	-0.4869	82.3	-0.1492	82.3	0.8529	82.3	2.3598	22.9	-0.14306	22.8	0.000714025	22.8	0.743173	22.8	3.68294	22.8
																													82.5	-0.236	82.4	-0.348	82.4	-0.4879	82.4	-0.1508	82.4	0.8464	82.4	2.3528	22.95	-0.142898	22.85	0.00103955	22.85	0.743822	22.85	3.68423	22.85
																													82.6	-0.2374	82.5	-0.3468	82.5	-0.4917	82.5	-0.1531	82.5	0.8344	82.5	2.3349	23	-0.142736	22.9	0.00136422	22.9	0.744469	22.9	3.68551	22.9
																													82.7	-0.2375	82.6	-0.3438	82.6	-0.4914	82.6	-0.1572	82.6	0.832	82.6	2.325	23.05	-0.142575	22.95	0.00168799	22.95	0.745114	22.95	3.68679	22.95
																													82.8	-0.2384	82.7	-0.3382	82.7	-0.4922	82.7	-0.1601	82.7	0.8273	82.7	2.3179	23.1	-0.142414	23	0.00201087	23	0.745758	23	3.68807	23
																													82.9	-0.2376	82.8	-0.3374	82.8	-0.4943	82.8	-0.1655	82.8	0.8228	82.8	2.309	23.15	-0.142254	23.05	0.00233288	23.05	0.746399	23.05	3.68934	23.05
																													83	-0.2391	82.9	-0.3371	82.9	-0.4957	82.9	-0.1708	82.9	0.8161	82.9	2.3035	23.2	-0.142094	23.1	0.00265402	23.1	0.747039	23.1	3.69061	23.1
																													83.1	-0.2402	83	-0.3414	83	-0.4966	83	-0.1751	83	0.8088	83	2.2923	23.25	-0.141934	23.15	0.00297431	23.15	0.747677	23.15	3.69188	23.15
																													83.2	-0.241	83.1	-0.3438	83.1	-0.499	83.1	-0.1779	83.1	0.7984	83.1	2.2818	23.3	-0.141775	23.2	0.00329371	23.2	0.748314	23.2	3.69314	23.2
																													83.3	-0.249	83.2	-0.3435	83.2	-0.4968	83.2	-0.1803	83.2	0.796	83.2	2.2756	23.35	-0.141616	23.25	0.00361224	23.25	0.748949	23.25	3.6944	23.25
																													83.4	-0.2491	83.3	-0.3542	83.3	-0.5039	83.3	-0.1882	83.3	0.7869	83.3	2.2649	23.4	-0.141458	23.3	0.0039299	23.3	0.749581	23.3	3.69566	23.3
																													83.5	-0.2505	83.4	-0.354	83.4	-0.505	83.4	-0.1904	83.4	0.7842	83.4	2.2552	23.45	-0.1413	23.35	0.00424671	23.35	0.750213	23.35	3.69691	23.35
																													83.6	-0.2517	83.5	-0.3569	83.5	-0.5038	83.5	-0.1929	83.5	0.7804	83.5	2.2454	23.5	-0.141143	23.4	0.00456268	23.4	0.750842	23.4	3.69816	23.4
																													83.7	-0.2537	83.6	-0.3601	83.6	-0.5081	83.6	-0.1995	83.6	0.7737	83.6	2.2347	23.55	-0.140986	23.45	0.00487776	23.45	0.75147	23.45	3.69941	23.45
																													83.8	-0.256	83.7	-0.365	83.7	-0.5141	83.7	-0.2033	83.7	0.7658	83.7	2.2226	23.6	-0.140829	23.5	0.005192	23.5	0.752096	23.5	3.70065	23.5
																													83.9	-0.2557	83.8	-0.3683	83.8	-0.5174	83.8	-0.2083	83.8	0.7578	83.8	2.2106	23.65	-0.140673	23.55	0.00550538	23.55	0.752721	23.55	3.70189	23.55
																													84	-0.2548	83.9	-0.3678	83.9	-0.5189	83.9	-0.2074	83.9	0.7521	83.9	2.2022	23.7	-0.140517	23.6	0.00581791	23.6	0.753343	23.6	3.70313	23.6
																													84.1	-0.2567	84	-0.372	84	-0.5202	84	-0.2123	84	0.7445	84	2.1941	23.75	-0.140362	23.65	0.00612961	23.65	0.753964	23.65	3.70436	23.65
																													84.2	-0.2557	84.1	-0.374	84.1	-0.5232	84.1	-0.2158	84.1	0.739	84.1	2.1829	23.8	-0.140207	23.7	0.00644045	23.7	0.754584	23.7	3.70559	23.7
																													84.3	-0.2539	84.2	-0.3701	84.2	-0.5263	84.2	-0.2164	84.2	0.736	84.2	2.1764	23.85	-0.140053	23.75	0.00675045	23.75	0.755201	23.75	3.70682	23.75
																													84.4	-0.256	84.3	-0.3666	84.3	-0.5246	84.3	-0.2144	84.3	0.7341	84.3	2.172	23.9	-0.139899	23.8	0.0070596	23.8	0.755817	23.8	3.70804	23.8
																													84.5	-0.2537	84.4	-0.3667	84.4	-0.5224	84.4	-0.2152	84.4	0.7275	84.4	2.1649	23.95	-0.139745	23.85	0.00736791	23.85	0.756432	23.85	3.70926	23.85
																													84.6	-0.2526	84.5	-0.3643	84.5	-0.5214	84.5	-0.2134	84.5	0.723	84.5	2.158	24	-0.139592	23.9	0.00767541	23.9	0.757044	23.9	3.71047	23.9
																													84.7	-0.2516	84.6	-0.3663	84.6	-0.5201	84.6	-0.2165	84.6	0.7182	84.6	2.1522	24.05	-0.139439	23.95	0.00798206	23.95	0.757655	23.95	3.71169	23.95
																													84.8	-0.2484	84.7	-0.3671	84.7	-0.5182	84.7	-0.2188	84.7	0.717	84.7	2.1473	24.1	-0.139287	24	0.00828787	24	0.758264	24	3.7129	24
																													84.9	-0.2483	84.8	-0.3641	84.8	-0.5185	84.8	-0.2189	84.8	0.7145	84.8	2.144	24.15	-0.139135	24.05	0.00859285	24.05	0.758872	24.05	3.7141	24.05
																													85	-0.2464	84.9	-0.3598	84.9	-0.5172	84.9	-0.2205	84.9	0.7095	84.9	2.1405	24.2	-0.138983	24.1	0.00889701	24.1	0.759478	24.1	3.7153	24.1
																													85.1	-0.2442	85	-0.3603	85	-0.518	85	-0.2193	85	0.7082	85	2.1319	24.25	-0.138832	24.15	0.00920036	24.15	0.760082	24.15	3.7165	24.15
																													85.2	-0.2437	85.1	-0.36	85.1	-0.5165	85.1	-0.2164	85.1	0.7067	85.1	2.1323	24.3	-0.138681	24.2	0.00950287	24.2	0.760685	24.2	3.7177	24.2
																													85.3	-0.2457	85.2	-0.3596	85.2	-0.5178	85.2	-0.2134	85.2	0.703	85.2	2.1287	24.35	-0.138531	24.25	0.00980455	24.25	0.761286	24.25	3.71889	24.25
																													85.4	-0.2466	85.3	-0.3615	85.3	-0.5178	85.3	-0.2181	85.3	0.6944	85.3	2.1218	24.4	-0.138381	24.3	0.0101054	24.3	0.761885	24.3	3.72008	24.3
																													85.5	-0.2451	85.4	-0.3621	85.4	-0.5203	85.4	-0.2218	85.4	0.6923	85.4	2.1181	24.45	-0.138232	24.35	0.0104055	24.35	0.762483	24.35	3.72127	24.35
																													85.6	-0.2468	85.5	-0.3628	85.5	-0.5224	85.5	-0.2236	85.5	0.6918	85.5	2.1153	24.5	-0.138083	24.4	0.0107047	24.4	0.763079	24.4	3.72245	24.4
																													85.7	-0.2496	85.6	-0.3587	85.6	-0.5236	85.6	-0.2226	85.6	0.6883	85.6	2.1141	24.55	-0.137934	24.45	0.0110032	24.45	0.763674	24.45	3.72363	24.45
																													85.8	-0.2469	85.7	-0.3614	85.7	-0.5251	85.7	-0.2256	85.7	0.6796	85.7	2.1051	24.6	-0.137786	24.5	0.0113008	24.5	0.764267	24.5	3.72481	24.5
																													85.9	-0.247	85.8	-0.361	85.8	-0.524	85.8	-0.2251	85.8	0.6753	85.8	2.0996	24.65	-0.137638	24.55	0.0115976	24.55	0.764858	24.55	3.72598	24.55
																													86	-0.2452	85.9	-0.3619	85.9	-0.5258	85.9	-0.2218	85.9	0.6705	85.9	2.0913	24.7	-0.13749	24.6	0.0118936	24.6	0.765448	24.6	3.72715	24.6
																													86.1	-0.2471	86	-0.3613	86	-0.5261	86	-0.2195	86	0.6684	86	2.0885	24.75	-0.137343	24.65	0.0121888	24.65	0.766036	24.65	3.72832	24.65
																													86.2	-0.2476	86.1	-0.3607	86.1	-0.5294	86.1	-0.2238	86.1	0.6635	86.1	2.0788	24.8	-0.137196	24.7	0.0124832	24.7	0.766622	24.7	3.72948	24.7
																													86.3	-0.2501	86.2	-0.3608	86.2	-0.5315	86.2	-0.2252	86.2	0.6581	86.2	2.0704	24.85	-0.13705	24.75	0.0127768	24.75	0.767207	24.75	3.73064	24.75
																													86.4	-0.2488	86.3	-0.3635	86.3	-0.5355	86.3	-0.2309	86.3	0.6507	86.3	2.0614	24.9	-0.136904	24.8	0.0130696	24.8	0.767791	24.8	3.7318	24.8
																													86.5	-0.2452	86.4	-0.3589	86.4	-0.5328	86.4	-0.2273	86.4	0.6487	86.4	2.059	24.95	-0.136759	24.85	0.0133616	24.85	0.768372	24.85	3.73295	24.85
																													86.6	-0.2452	86.5	-0.3578	86.5	-0.5302	86.5	-0.2252	86.5	0.6468	86.5	2.0582	25	-0.136614	24.9	0.0136529	24.9	0.768952	24.9	3.73411	24.9
																													86.7	-0.2394	86.6	-0.3594	86.6	-0.5323	86.6	-0.2274	86.6	0.6444	86.6	2.0497	25.05	-0.136469	24.95	0.0139433	24.95	0.769531	24.95	3.73525	24.95
																													86.8	-0.233	86.7	-0.3584	86.7	-0.5294	86.7	-0.2231	86.7	0.6419	86.7	2.0429	25.1	-0.136325	25	0.0142329	25	0.770108	25	3.7364	25
																													86.9	-0.2316	86.8	-0.3569	86.8	-0.5297	86.8	-0.2213	86.8	0.6375	86.8	2.0364	25.15	-0.136181	25.05	0.0145218	25.05	0.770683	25.05	3.73754	25.05
																													87	-0.2292	86.9	-0.3586	86.9	-0.5314	86.9	-0.222	86.9	0.6344	86.9	2.0319	25.2	-0.136037	25.1	0.0148099	25.1	0.771257	25.1	3.73868	25.1
																													87.1	-0.2217	87	-0.3569	87	-0.5323	87	-0.2223	87	0.6311	87	2.0254	25.25	-0.135894	25.15	0.0150972	25.15	0.77183	25.15	3.73981	25.15
																													87.2	-0.2165	87.1	-0.3537	87.1	-0.5326	87.1	-0.2189	87.1	0.629	87.1	2.0231	25.3	-0.135751	25.2	0.0153837	25.2	0.7724	25.2	3.74095	25.2
																													87.3	-0.2178	87.2	-0.3496	87.2	-0.5321	87.2	-0.2157	87.2	0.6269	87.2	2.0204	25.35	-0.135609	25.25	0.0156694	25.25	0.772969	25.25	3.74207	25.25
																													87.4	-0.2203	87.3	-0.3515	87.3	-0.5341	87.3	-0.2183	87.3	0.6231	87.3	2.013	25.4	-0.135467	25.3	0.0159544	25.3	0.773537	25.3	3.7432	25.3
																													87.5	-0.2212	87.4	-0.3561	87.4	-0.5344	87.4	-0.2226	87.4	0.6168	87.4	2.0081	25.45	-0.135325	25.35	0.0162386	25.35	0.774103	25.35	3.74432	25.35
																													87.6	-0.221	87.5	-0.3549	87.5	-0.5327	87.5	-0.2229	87.5	0.6165	87.5	2.0045	25.5	-0.135184	25.4	0.016522	25.4	0.774668	25.4	3.74544	25.4
																													87.7	-0.2205	87.6	-0.3548	87.6	-0.5351	87.6	-0.2222	87.6	0.6159	87.6	1.9976	25.55	-0.135043	25.45	0.0168046	25.45	0.775231	25.45	3.74656	25.45
																													87.8	-0.224	87.7	-0.3526	87.7	-0.5347	87.7	-0.2178	87.7	0.6116	87.7	1.992	25.6	-0.134903	25.5	0.0170865	25.5	0.775792	25.5	3.74767	25.5
																													87.9	-0.2232	87.8	-0.3542	87.8	-0.5369	87.8	-0.2181	87.8	0.6091	87.8	1.9847	25.65	-0.134763	25.55	0.0173676	25.55	0.776352	25.55	3.74879	25.55
																													88	-0.2258	87.9	-0.3565	87.9	-0.5382	87.9	-0.2223	87.9	0.6028	87.9	1.9725	25.7	-0.134623	25.6	0.017648	25.6	0.77691	25.6	3.74989	25.6
																													88.1	-0.227	88	-0.3602	88	-0.5443	88	-0.2277	88	0.5949	88	1.9605	25.75	-0.134483	25.65	0.0179276	25.65	0.777467	25.65	3.751	25.65
																													88.2	-0.2301	88.1	-0.3602	88.1	-0.5445	88.1	-0.2266	88.1	0.5903	88.1	1.9491	25.8	-0.134345	25.7	0.0182064	25.7	0.778023	25.7	3.7521	25.7
																													88.3	-0.2321	88.2	-0.3638	88.2	-0.545	88.2	-0.2303	88.2	0.5832	88.2	1.943	25.85	-0.134206	25.75	0.0184845	25.75	0.778577	25.75	3.7532	25.75
																													88.4	-0.2323	88.3	-0.365	88.3	-0.5437	88.3	-0.2305	88.3	0.5801	88.3	1.9386	25.9	-0.134068	25.8	0.0187618	25.8	0.779129	25.8	3.75429	25.8
																													88.5	-0.2285	88.4	-0.3658	88.4	-0.5467	88.4	-0.2341	88.4	0.5759	88.4	1.9297	25.95	-0.13393	25.85	0.0190384	25.85	0.77968	25.85	3.75539	25.85
																													88.6	-0.2252	88.5	-0.3658	88.5	-0.5476	88.5	-0.2359	88.5	0.5752	88.5	1.9288	26	-0.133792	25.9	0.0193142	25.9	0.780229	25.9	3.75648	25.9
																													88.7	-0.222	88.6	-0.3666	88.6	-0.5445	88.6	-0.2341	88.6	0.5697	88.6	1.9239	26.05	-0.133655	25.95	0.0195893	25.95	0.780777	25.95	3.75756	25.95
																													88.8	-0.2195	88.7	-0.3661	88.7	-0.5442	88.7	-0.2353	88.7	0.5669	88.7	1.9209	26.1	-0.133519	26	0.0198636	26	0.781323	26	3.75865	26
																													88.9	-0.2176	88.8	-0.3688	88.8	-0.5436	88.8	-0.2335	88.8	0.5616	88.8	1.9174	26.15	-0.133382	26.05	0.0201372	26.05	0.781868	26.05	3.75973	26.05
																													89	-0.2201	88.9	-0.3712	88.9	-0.5428	88.9	-0.2329	88.9	0.5579	88.9	1.9121	26.2	-0.133246	26.1	0.0204101	26.1	0.782412	26.1	3.7608	26.1
																													89.1	-0.2186	89	-0.3734	89	-0.545	89	-0.2368	89	0.5514	89	1.9037	26.25	-0.133111	26.15	0.0206822	26.15	0.782954	26.15	3.76188	26.15
																													89.2	-0.2165	89.1	-0.3695	89.1	-0.544	89.1	-0.2363	89.1	0.5528	89.1	1.9012	26.3	-0.132976	26.2	0.0209535	26.2	0.783494	26.2	3.76295	26.2
																													89.3	-0.2108	89.2	-0.3661	89.2	-0.5372	89.2	-0.2353	89.2	0.5572	89.2	1.8996	26.35	-0.132841	26.25	0.0212242	26.25	0.784033	26.25	3.76402	26.25
																													89.4	-0.2071	89.3	-0.3609	89.3	-0.5357	89.3	-0.2349	89.3	0.5565	89.3	1.8969	26.4	-0.132706	26.3	0.021494	26.3	0.784571	26.3	3.76509	26.3
																													89.5	-0.2066	89.4	-0.3562	89.4	-0.5371	89.4	-0.2365	89.4	0.5509	89.4	1.8912	26.45	-0.132572	26.35	0.0217632	26.35	0.785107	26.35	3.76615	26.35
																													89.6	-0.2046	89.5	-0.3567	89.5	-0.5357	89.5	-0.2372	89.5	0.5481	89.5	1.8876	26.5	-0.132438	26.4	0.0220317	26.4	0.785641	26.4	3.76721	26.4
																													89.7	-0.1999	89.6	-0.3553	89.6	-0.5359	89.6	-0.2392	89.6	0.5424	89.6	1.8817	26.55	-0.132305	26.45	0.0222993	26.45	0.786174	26.45	3.76827	26.45
																													89.8	-0.1987	89.7	-0.3505	89.7	-0.5288	89.7	-0.2372	89.7	0.5421	89.7	1.8778	26.6	-0.132172	26.5	0.0225663	26.5	0.786706	26.5	3.76932	26.5
																													89.9	-0.1958	89.8	-0.3442	89.8	-0.526	89.8	-0.2372	89.8	0.5401	89.8	1.8749	26.65	-0.132039	26.55	0.0228326	26.55	0.787236	26.55	3.77037	26.55
																													90	-0.1933	89.9	-0.3405	89.9	-0.5221	89.9	-0.234	89.9	0.5381	89.9	1.8754	26.7	-0.131907	26.6	0.0230981	26.6	0.787765	26.6	3.77142	26.6
																													90.1	-0.19	90	-0.3368	90	-0.5158	90	-0.236	90	0.5351	90	1.874	26.75	-0.131775	26.65	0.0233629	26.65	0.788293	26.65	3.77247	26.65
																													90.2	-0.1819	90.1	-0.3341	90.1	-0.5156	90.1	-0.2361	90.1	0.5355	90.1	1.8691	26.8	-0.131643	26.7	0.023627	26.7	0.788818	26.7	3.77351	26.7
																													90.3	-0.1819	90.2	-0.3301	90.2	-0.5125	90.2	-0.2312	90.2	0.5374	90.2	1.8664	26.85	-0.131512	26.75	0.0238904	26.75	0.789343	26.75	3.77455	26.75
																													90.4	-0.183	90.3	-0.3302	90.3	-0.5088	90.3	-0.2333	90.3	0.5333	90.3	1.8589	26.9	-0.131381	26.8	0.024153	26.8	0.789866	26.8	3.77559	26.8
																													90.5	-0.1753	90.4	-0.3275	90.4	-0.5065	90.4	-0.2368	90.4	0.5298	90.4	1.8533	26.95	-0.131251	26.85	0.024415	26.85	0.790388	26.85	3.77662	26.85
																													90.6	-0.1766	90.5	-0.3247	90.5	-0.5061	90.5	-0.2332	90.5	0.533	90.5	1.8473	27	-0.13112	26.9	0.0246762	26.9	0.790908	26.9	3.77765	26.9
																													90.7	-0.1776	90.6	-0.3264	90.6	-0.5058	90.6	-0.2392	90.6	0.5288	90.6	1.8372	27.05	-0.130991	26.95	0.0249368	26.95	0.791427	26.95	3.77868	26.95
																													90.8	-0.1781	90.7	-0.326	90.7	-0.5072	90.7	-0.2393	90.7	0.526	90.7	1.8303	27.1	-0.130861	27	0.0251966	27	0.791944	27	3.77971	27
																													90.9	-0.1805	90.8	-0.3249	90.8	-0.5053	90.8	-0.2392	90.8	0.5233	90.8	1.8272	27.15	-0.130732	27.05	0.0254557	27.05	0.79246	27.05	3.78073	27.05
																													91	-0.1787	90.9	-0.3297	90.9	-0.5044	90.9	-0.2412	90.9	0.5162	90.9	1.8193	27.2	-0.130603	27.1	0.0257141	27.1	0.792975	27.1	3.78175	27.1
																													91.1	-0.171	91	-0.3317	91	-0.5044	91	-0.2389	91	0.5113	91	1.8142	27.25	-0.130475	27.15	0.0259718	27.15	0.793488	27.15	3.78277	27.15
																													91.2	-0.1667	91.1	-0.3277	91.1	-0.502	91.1	-0.2378	91.1	0.5116	91.1	1.8106	27.3	-0.130347	27.2	0.0262288	27.2	0.794	27.2	3.78378	27.2
																													91.3	-0.1638	91.2	-0.3253	91.2	-0.5013	91.2	-0.2391	91.2	0.5088	91.2	1.7993	27.35	-0.130219	27.25	0.0264852	27.25	0.79451	27.25	3.7848	27.25
																													91.4	-0.1588	91.3	-0.3231	91.3	-0.4965	91.3	-0.2395	91.3	0.5108	91.3	1.7944	27.4	-0.130091	27.3	0.0267408	27.3	0.795019	27.3	3.7858	27.3
																													91.5	-0.1576	91.4	-0.3179	91.4	-0.4954	91.4	-0.2377	91.4	0.5096	91.4	1.793	27.45	-0.129964	27.35	0.0269957	27.35	0.795527	27.35	3.78681	27.35
																													91.6	-0.1541	91.5	-0.3152	91.5	-0.4902	91.5	-0.2371	91.5	0.5083	91.5	1.7907	27.5	-0.129838	27.4	0.0272499	27.4	0.796033	27.4	3.78781	27.4
																													91.7	-0.1523	91.6	-0.3128	91.6	-0.4866	91.6	-0.2337	91.6	0.5079	91.6	1.7869	27.55	-0.129711	27.45	0.0275035	27.45	0.796538	27.45	3.78882	27.45
																													91.8	-0.1497	91.7	-0.3151	91.7	-0.4861	91.7	-0.2373	91.7	0.5062	91.7	1.7795	27.6	-0.129585	27.5	0.0277564	27.5	0.797041	27.5	3.78981	27.5
																													91.9	-0.1533	91.8	-0.3139	91.8	-0.4836	91.8	-0.2375	91.8	0.5086	91.8	1.7741	27.65	-0.12946	27.55	0.0280085	27.55	0.797543	27.55	3.79081	27.55
																													92	-0.1536	91.9	-0.3171	91.9	-0.4832	91.9	-0.2413	91.9	0.5055	91.9	1.7672	27.7	-0.129334	27.6	0.02826	27.6	0.798044	27.6	3.7918	27.6
																													92.1	-0.1557	92	-0.3178	92	-0.4821	92	-0.247	92	0.5034	92	1.7603	27.75	-0.129209	27.65	0.0285108	27.65	0.798544	27.65	3.79279	27.65
																													92.2	-0.155	92.1	-0.3184	92.1	-0.4834	92.1	-0.2489	92.1	0.5056	92.1	1.7568	27.8	-0.129085	27.7	0.0287609	27.7	0.799042	27.7	3.79378	27.7
																													92.3	-0.1528	92.2	-0.3176	92.2	-0.4846	92.2	-0.25	92.2	0.5031	92.2	1.7536	27.85	-0.12896	27.75	0.0290104	27.75	0.799538	27.75	3.79476	27.75
																													92.4	-0.1488	92.3	-0.3182	92.3	-0.4824	92.3	-0.2524	92.3	0.5012	92.3	1.747	27.9	-0.128836	27.8	0.0292592	27.8	0.800034	27.8	3.79575	27.8
																													92.5	-0.1477	92.4	-0.3132	92.4	-0.4774	92.4	-0.249	92.4	0.503	92.4	1.7434	27.95	-0.128713	27.85	0.0295073	27.85	0.800528	27.85	3.79672	27.85
																													92.6	-0.1484	92.5	-0.3128	92.5	-0.4768	92.5	-0.2526	92.5	0.5042	92.5	1.7362	28	-0.128589	27.9	0.0297547	27.9	0.80102	27.9	3.7977	27.9
																													92.7	-0.1466	92.6	-0.315	92.6	-0.4792	92.6	-0.2566	92.6	0.4992	92.6	1.7281	28.05	-0.128466	27.95	0.0300014	27.95	0.801512	27.95	3.79867	27.95
																													92.8	-0.1484	92.7	-0.3135	92.7	-0.4803	92.7	-0.2557	92.7	0.497	92.7	1.7214	28.1	-0.128344	28	0.0302475	28	0.802002	28	3.79965	28
																													92.9	-0.1511	92.8	-0.3128	92.8	-0.4789	92.8	-0.2555	92.8	0.4936	92.8	1.7144	28.15	-0.128221	28.05	0.0304929	28.05	0.80249	28.05	3.80061	28.05
																													93	-0.1524	92.9	-0.3137	92.9	-0.4759	92.9	-0.2561	92.9	0.495	92.9	1.7124	28.2	-0.128099	28.1	0.0307377	28.1	0.802978	28.1	3.80158	28.1
																													93.1	-0.1533	93	-0.3151	93	-0.4751	93	-0.2556	93	0.4987	93	1.7072	28.25	-0.127978	28.15	0.0309818	28.15	0.803463	28.15	3.80254	28.15
																													93.2	-0.1567	93.1	-0.3176	93.1	-0.4729	93.1	-0.2565	93.1	0.4984	93.1	1.7028	28.3	-0.127856	28.2	0.0312252	28.2	0.803948	28.2	3.8035	28.2
																													93.3	-0.1579	93.2	-0.3192	93.2	-0.4731	93.2	-0.2591	93.2	0.492	93.2	1.6966	28.35	-0.127735	28.25	0.031468	28.25	0.804431	28.25	3.80446	28.25
																													93.4	-0.1539	93.3	-0.3184	93.3	-0.4735	93.3	-0.2597	93.3	0.4899	93.3	1.6887	28.4	-0.127615	28.3	0.0317101	28.3	0.804913	28.3	3.80542	28.3
																													93.5	-0.1515	93.4	-0.3127	93.4	-0.4658	93.4	-0.2525	93.4	0.4942	93.4	1.6861	28.45	-0.127494	28.35	0.0319515	28.35	0.805394	28.35	3.80637	28.35
																													93.6	-0.1497	93.5	-0.3077	93.5	-0.4655	93.5	-0.2477	93.5	0.4911	93.5	1.6818	28.5	-0.127374	28.4	0.0321923	28.4	0.805874	28.4	3.80732	28.4
																													93.7	-0.1469	93.6	-0.3054	93.6	-0.4634	93.6	-0.2474	93.6	0.4894	93.6	1.6797	28.55	-0.127255	28.45	0.0324324	28.45	0.806352	28.45	3.80827	28.45
																													93.8	-0.143	93.7	-0.305	93.7	-0.4578	93.7	-0.2489	93.7	0.4902	93.7	1.6784	28.6	-0.127135	28.5	0.0326719	28.5	0.806829	28.5	3.80921	28.5
																													93.9	-0.1379	93.8	-0.304	93.8	-0.4558	93.8	-0.25	93.8	0.4907	93.8	1.6766	28.65	-0.127016	28.55	0.0329108	28.55	0.807304	28.55	3.81016	28.55
																													94	-0.1376	93.9	-0.3007	93.9	-0.4515	93.9	-0.2483	93.9	0.4924	93.9	1.6796	28.7	-0.126898	28.6	0.033149	28.6	0.807778	28.6	3.81109	28.6
																													94.1	-0.135	94	-0.2986	94	-0.4511	94	-0.2491	94	0.4933	94	1.6758	28.75	-0.126779	28.65	0.0333865	28.65	0.808251	28.65	3.81203	28.65
																													94.2	-0.1336	94.1	-0.2988	94.1	-0.4468	94.1	-0.2479	94.1	0.4919	94.1	1.6771	28.8	-0.126661	28.7	0.0336234	28.7	0.808723	28.7	3.81297	28.7
																													94.3	-0.1308	94.2	-0.2987	94.2	-0.4451	94.2	-0.2481	94.2	0.4926	94.2	1.6736	28.85	-0.126543	28.75	0.0338597	28.75	0.809193	28.75	3.8139	28.75
																													94.4	-0.1265	94.3	-0.2941	94.3	-0.442	94.3	-0.2461	94.3	0.4974	94.3	1.673	28.9	-0.126426	28.8	0.0340953	28.8	0.809662	28.8	3.81483	28.8
																													94.5	-0.1267	94.4	-0.2882	94.4	-0.4388	94.4	-0.2428	94.4	0.497	94.4	1.6703	28.95	-0.126309	28.85	0.0343303	28.85	0.81013	28.85	3.81576	28.85
																													94.6	-0.1268	94.5	-0.2869	94.5	-0.4349	94.5	-0.2389	94.5	0.5021	94.5	1.6665	29	-0.126192	28.9	0.0345646	28.9	0.810596	28.9	3.81668	28.9
																													94.7	-0.1288	94.6	-0.2874	94.6	-0.4322	94.6	-0.2387	94.6	0.4986	94.6	1.6623	29.05	-0.126075	28.95	0.0347983	28.95	0.811062	28.95	3.8176	28.95
																													94.8	-0.132	94.7	-0.287	94.7	-0.4312	94.7	-0.2427	94.7	0.4944	94.7	1.654	29.1	-0.125959	29	0.0350314	29	0.811526	29	3.81852	29
																													94.9	-0.1307	94.8	-0.2891	94.8	-0.432	94.8	-0.243	94.8	0.4905	94.8	1.6462	29.15	-0.125843	29.05	0.0352638	29.05	0.811988	29.05	3.81944	29.05
																													95	-0.1301	94.9	-0.2859	94.9	-0.4272	94.9	-0.2415	94.9	0.4942	94.9	1.6441	29.2	-0.125728	29.1	0.0354956	29.1	0.81245	29.1	3.82035	29.1
																													95.1	-0.1268	95	-0.2827	95	-0.4282	95	-0.2365	95	0.496	95	1.6427	29.25	-0.125613	29.15	0.0357268	29.15	0.81291	29.15	3.82126	29.15
																													95.2	-0.1237	95.1	-0.2772	95.1	-0.4221	95.1	-0.2276	95.1	0.5002	95.1	1.6404	29.3	-0.125498	29.2	0.0359573	29.2	0.813369	29.2	3.82217	29.2
																													95.3	-0.1202	95.2	-0.2755	95.2	-0.4206	95.2	-0.2229	95.2	0.4982	95.2	1.6414	29.35	-0.125383	29.25	0.0361873	29.25	0.813827	29.25	3.82308	29.25
																													95.4	-0.1244	95.3	-0.2762	95.3	-0.4254	95.3	-0.2201	95.3	0.4973	95.3	1.6335	29.4	-0.125269	29.3	0.0364166	29.3	0.814283	29.3	3.82398	29.3
																													95.5	-0.1238	95.4	-0.2798	95.4	-0.4299	95.4	-0.2167	95.4	0.4952	95.4	1.6245	29.45	-0.125155	29.35	0.0366453	29.35	0.814738	29.35	3.82489	29.35
																													95.6	-0.1209	95.5	-0.2802	95.5	-0.4231	95.5	-0.2124	95.5	0.4996	95.5	1.6248	29.5	-0.125041	29.4	0.0368733	29.4	0.815192	29.4	3.82579	29.4
																													95.7	-0.1195	95.6	-0.2757	95.6	-0.4195	95.6	-0.2098	95.6	0.5011	95.6	1.6209	29.55	-0.124928	29.45	0.0371008	29.45	0.815645	29.45	3.82668	29.45
																													95.8	-0.1169	95.7	-0.2724	95.7	-0.4194	95.7	-0.2088	95.7	0.5	95.7	1.619	29.6	-0.124815	29.5	0.0373276	29.5	0.816097	29.5	3.82758	29.5
																													95.9	-0.1114	95.8	-0.272	95.8	-0.4195	95.8	-0.2083	95.8	0.5012	95.8	1.6122	29.65	-0.124702	29.55	0.0375538	29.55	0.816547	29.55	3.82847	29.55
																													96	-0.1092	95.9	-0.2715	95.9	-0.4138	95.9	-0.2036	95.9	0.5069	95.9	1.6113	29.7	-0.124589	29.6	0.0377794	29.6	0.816996	29.6	3.82936	29.6
																													96.1	-0.1086	96	-0.2712	96	-0.4108	96	-0.2028	96	0.5083	96	1.6072	29.75	-0.124477	29.65	0.0380044	29.65	0.817444	29.65	3.83025	29.65
																													96.2	-0.1099	96.1	-0.2702	96.1	-0.4114	96.1	-0.203	96.1	0.5064	96.1	1.6026	29.8	-0.124365	29.7	0.0382287	29.7	0.81789	29.7	3.83113	29.7
																													96.3	-0.1137	96.2	-0.2695	96.2	-0.4102	96.2	-0.2	96.2	0.5045	96.2	1.6027	29.85	-0.124254	29.75	0.0384525	29.75	0.818336	29.75	3.83201	29.75
																													96.4	-0.1137	96.3	-0.2736	96.3	-0.4136	96.3	-0.2056	96.3	0.4979	96.3	1.5956	29.9	-0.124143	29.8	0.0386757	29.8	0.81878	29.8	3.83289	29.8
																													96.5	-0.115	96.4	-0.2786	96.4	-0.4146	96.4	-0.2078	96.4	0.4952	96.4	1.5935	29.95	-0.124032	29.85	0.0388982	29.85	0.819223	29.85	3.83377	29.85
																													96.6	-0.1222	96.5	-0.2846	96.5	-0.4166	96.5	-0.2064	96.5	0.4901	96.5	1.5906	30	-0.123921	29.9	0.0391201	29.9	0.819665	29.9	3.83465	29.9
																													96.7	-0.1216	96.6	-0.2854	96.6	-0.4155	96.6	-0.2116	96.6	0.4864	96.6	1.5861	30.05	-0.123811	29.95	0.0393415	29.95	0.820105	29.95	3.83552	29.95
																													96.8	-0.1203	96.7	-0.2886	96.7	-0.4198	96.7	-0.2116	96.7	0.4838	96.7	1.5851	30.1	-0.123701	30	0.0395623	30	0.820545	30	3.83639	30
																													96.9	-0.1168	96.8	-0.2861	96.8	-0.4179	96.8	-0.209	96.8	0.4844	96.8	1.5828	30.15	-0.123591	30.05	0.0397824	30.05	0.820983	30.05	3.83726	30.05
																													97	-0.1212	96.9	-0.2836	96.9	-0.4182	96.9	-0.2044	96.9	0.4849	96.9	1.578	30.2	-0.123482	30.1	0.040002	30.1	0.82142	30.1	3.83812	30.1
																													97.1	-0.1256	97	-0.2817	97	-0.4195	97	-0.2053	97	0.4821	97	1.5712	30.25	-0.123372	30.15	0.0402209	30.15	0.821856	30.15	3.83899	30.15
																													97.2	-0.1293	97.1	-0.2834	97.1	-0.4203	97.1	-0.2064	97.1	0.4788	97.1	1.5677	30.3	-0.123264	30.2	0.0404393	30.2	0.82229	30.2	3.83985	30.2
																													97.3	-0.1304	97.2	-0.2859	97.2	-0.4196	97.2	-0.2092	97.2	0.4783	97.2	1.5629	30.35	-0.123155	30.25	0.040657	30.25	0.822724	30.25	3.84071	30.25
																													97.4	-0.1305	97.3	-0.2835	97.3	-0.4169	97.3	-0.2097	97.3	0.4812	97.3	1.562	30.4	-0.123047	30.3	0.0408742	30.3	0.823156	30.3	3.84156	30.3
																													97.5	-0.1286	97.4	-0.2823	97.4	-0.4183	97.4	-0.2077	97.4	0.4814	97.4	1.5597	30.45	-0.122939	30.35	0.0410908	30.35	0.823587	30.35	3.84242	30.35
																													97.6	-0.1293	97.5	-0.2836	97.5	-0.4175	97.5	-0.2072	97.5	0.4777	97.5	1.5547	30.5	-0.122831	30.4	0.0413068	30.4	0.824017	30.4	3.84327	30.4
																													97.7	-0.1321	97.6	-0.2826	97.6	-0.4219	97.6	-0.2112	97.6	0.4749	97.6	1.5475	30.55	-0.122724	30.45	0.0415222	30.45	0.824446	30.45	3.84412	30.45
																													97.8	-0.1312	97.7	-0.2801	97.7	-0.4247	97.7	-0.2133	97.7	0.4702	97.7	1.5398	30.6	-0.122617	30.5	0.041737	30.5	0.824873	30.5	3.84496	30.5
																													97.9	-0.1275	97.8	-0.2787	97.8	-0.4229	97.8	-0.2109	97.8	0.4699	97.8	1.5357	30.65	-0.12251	30.55	0.0419513	30.55	0.8253	30.55	3.84581	30.55
																													98	-0.1264	97.9	-0.2782	97.9	-0.4227	97.9	-0.2059	97.9	0.4687	97.9	1.5362	30.7	-0.122403	30.6	0.042165	30.6	0.825725	30.6	3.84665	30.6
																													98.1	-0.1278	98	-0.2766	98	-0.4234	98	-0.2002	98	0.467	98	1.5318	30.75	-0.122297	30.65	0.042378	30.65	0.826149	30.65	3.84749	30.65
																													98.2	-0.1263	98.1	-0.2777	98.1	-0.4251	98.1	-0.2008	98.1	0.4583	98.1	1.5273	30.8	-0.122191	30.7	0.0425905	30.7	0.826572	30.7	3.84833	30.7
																													98.3	-0.1243	98.2	-0.2766	98.2	-0.4231	98.2	-0.2014	98.2	0.4484	98.2	1.5196	30.85	-0.122085	30.75	0.0428025	30.75	0.826994	30.75	3.84916	30.75
																													98.4	-0.125201	98.3	-0.2773	98.3	-0.4224	98.3	-0.198	98.3	0.4435	98.3	1.5143	30.9	-0.12198	30.8	0.0430138	30.8	0.827414	30.8	3.85	30.8
																													98.5	-0.1278	98.4	-0.277	98.4	-0.425	98.4	-0.1958	98.4	0.4407	98.4	1.5106	30.95	-0.121875	30.85	0.0432246	30.85	0.827834	30.85	3.85083	30.85
																													98.6	-0.1265	98.5	-0.2835	98.5	-0.4278	98.5	-0.1971	98.5	0.4333	98.5	1.5062	31	-0.12177	30.9	0.0434348	30.9	0.828252	30.9	3.85165	30.9
																													98.7	-0.1267	98.6	-0.2873	98.6	-0.4272	98.6	-0.1969	98.6	0.428	98.6	1.503	31.05	-0.121666	30.95	0.0436445	30.95	0.828669	30.95	3.85248	30.95
																													98.8	-0.1273	98.7	-0.2852	98.7	-0.4231	98.7	-0.1945	98.7	0.4244	98.7	1.4996	31.1	-0.121561	31	0.0438536	31	0.829085	31	3.8533	31
																													98.9	-0.1248	98.8	-0.2848	98.8	-0.4194	98.8	-0.1949	98.8	0.4233	98.8	1.4966	31.15	-0.121458	31.05	0.044062	31.05	0.8295	31.05	3.85413	31.05
																													99	-0.1202	98.9	-0.2838	98.9	-0.4231	98.9	-0.1955	98.9	0.42	98.9	1.4971	31.2	-0.121354	31.1	0.04427	31.1	0.829914	31.1	3.85495	31.1
																													99.1	-0.1177	99	-0.281	99	-0.4229	99	-0.1953	99	0.4186	99	1.4968	31.25	-0.12125	31.15	0.0444773	31.15	0.830327	31.15	3.85576	31.15
																													99.2	-0.1158	99.1	-0.2776	99.1	-0.4217	99.1	-0.1932	99.1	0.4194	99.1	1.493	31.3	-0.121147	31.2	0.0446842	31.2	0.830738	31.2	3.85658	31.2
																													99.3	-0.1144	99.2	-0.2746	99.2	-0.4202	99.2	-0.1915	99.2	0.4182	99.2	1.4874	31.35	-0.121045	31.25	0.0448904	31.25	0.831149	31.25	3.85739	31.25
																													99.4	-0.1168	99.3	-0.2712	99.3	-0.4166	99.3	-0.1875	99.3	0.4191	99.3	1.4873	31.4	-0.120942	31.3	0.0450961	31.3	0.831558	31.3	3.8582	31.3
																													99.5	-0.1157	99.4	-0.2757	99.4	-0.4186	99.4	-0.1887	99.4	0.4156	99.4	1.4808	31.45	-0.12084	31.35	0.0453013	31.35	0.831966	31.35	3.85901	31.35
																													99.6	-0.1132	99.5	-0.2781	99.5	-0.4226	99.5	-0.1872	99.5	0.4117	99.5	1.4739	31.5	-0.120738	31.4	0.0455058	31.4	0.832373	31.4	3.85981	31.4
																													99.7	-0.112	99.6	-0.2791	99.6	-0.4192	99.6	-0.1889	99.6	0.4118	99.6	1.4709	31.55	-0.120636	31.45	0.0457099	31.45	0.832779	31.45	3.86062	31.45
																													99.8	-0.1109	99.7	-0.2767	99.7	-0.4175	99.7	-0.1875	99.7	0.4086	99.7	1.4657	31.6	-0.120535	31.5	0.0459133	31.5	0.833184	31.5	3.86142	31.5
																													99.9	-0.1125	99.8	-0.2716	99.8	-0.4155	99.8	-0.185	99.8	0.4042	99.8	1.4634	31.65	-0.120433	31.55	0.0461162	31.55	0.833588	31.55	3.86222	31.55
																													100	-0.1145	99.9	-0.2708	99.9	-0.4146	99.9	-0.1876	99.9	0.4017	99.9	1.4569	31.7	-0.120333	31.6	0.0463186	31.6	0.833991	31.6	3.86302	31.6
																													100.1	-0.1164	100	-0.2722	100	-0.4166	100	-0.1883	100	0.3984	100	1.4519	31.75	-0.120232	31.65	0.0465204	31.65	0.834392	31.65	3.86381	31.65
																													100.2	-0.1176	100.1	-0.2698	100.1	-0.4156	100.1	-0.185	100.1	0.3962	100.1	1.4491	31.8	-0.120132	31.7	0.0467217	31.7	0.834793	31.7	3.86461	31.7
																													100.3	-0.1165	100.2	-0.2653	100.2	-0.4146	100.2	-0.1865	100.2	0.3974	100.2	1.4431	31.85	-0.120031	31.75	0.0469224	31.75	0.835192	31.75	3.8654	31.75
																													100.4	-0.1166	100.3	-0.2633	100.3	-0.4148	100.3	-0.189	100.3	0.395	100.3	1.4384	31.9	-0.119932	31.8	0.0471226	31.8	0.835591	31.8	3.86618	31.8
																													100.5	-0.1179	100.4	-0.2624	100.4	-0.4164	100.4	-0.1873	100.4	0.3929	100.4	1.434	31.95	-0.119832	31.85	0.0473222	31.85	0.835988	31.85	3.86697	31.85
																													100.6	-0.1223	100.5	-0.2642	100.5	-0.4198	100.5	-0.1872	100.5	0.3916	100.5	1.432	32	-0.119733	31.9	0.0475213	31.9	0.836384	31.9	3.86776	31.9
																													100.7	-0.1235	100.6	-0.2678	100.6	-0.4261	100.6	-0.1934	100.6	0.3893	100.6	1.4261	32.05	-0.119634	31.95	0.0477199	31.95	0.836779	31.95	3.86854	31.95
																													100.8	-0.1236	100.7	-0.2674	100.7	-0.4254	100.7	-0.1923	100.7	0.3867	100.7	1.4255	32.1	-0.119535	32	0.0479179	32	0.837173	32	3.86932	32
																													100.9	-0.122	100.8	-0.2682	100.8	-0.4288	100.8	-0.1888	100.8	0.3847	100.8	1.4242	32.15	-0.119437	32.05	0.0481154	32.05	0.837566	32.05	3.8701	32.05
																													101	-0.1232	100.9	-0.266	100.9	-0.4272	100.9	-0.1885	100.9	0.3807	100.9	1.424	32.2	-0.119339	32.1	0.0483123	32.1	0.837958	32.1	3.87087	32.1
																													101.1	-0.1257	101	-0.2665	101	-0.4314	101	-0.1931	101	0.3748	101	1.4197	32.25	-0.119241	32.15	0.0485087	32.15	0.838349	32.15	3.87164	32.15
																													101.2	-0.1273	101.1	-0.2685	101.1	-0.4336	101.1	-0.2014	101.1	0.3685	101.1	1.4122	32.3	-0.119143	32.2	0.0487046	32.2	0.838738	32.2	3.87242	32.2
																													101.3	-0.1287	101.2	-0.2702	101.2	-0.4381	101.2	-0.2113	101.2	0.3629	101.2	1.4103	32.35	-0.119046	32.25	0.0489	32.25	0.839127	32.25	3.87319	32.25
																													101.4	-0.1323	101.3	-0.2719	101.3	-0.4374	101.3	-0.2177	101.3	0.3605	101.3	1.4042	32.4	-0.118948	32.3	0.0490948	32.3	0.839515	32.3	3.87395	32.3
																													101.5	-0.1324	101.4	-0.2724	101.4	-0.4388	101.4	-0.2223	101.4	0.356	101.4	1.4004	32.45	-0.118852	32.35	0.0492891	32.35	0.839901	32.35	3.87472	32.35
																													101.6	-0.128701	101.5	-0.2697	101.5	-0.4349	101.5	-0.2248	101.5	0.3536	101.5	1.3984	32.5	-0.118755	32.4	0.0494828	32.4	0.840287	32.4	3.87548	32.4
																													101.7	-0.1319	101.6	-0.264501	101.6	-0.4361	101.6	-0.2207	101.6	0.3535	101.6	1.3951	32.55	-0.118659	32.45	0.0496761	32.45	0.840671	32.45	3.87624	32.45
																													101.8	-0.1327	101.7	-0.2683	101.7	-0.4419	101.7	-0.2253	101.7	0.349	101.7	1.3918	32.6	-0.118562	32.5	0.0498688	32.5	0.841055	32.5	3.877	32.5
																													101.9	-0.1361	101.8	-0.2707	101.8	-0.4408	101.8	-0.2285	101.8	0.3443	101.8	1.3849	32.65	-0.118467	32.55	0.0500609	32.55	0.841437	32.55	3.87776	32.55
																													102	-0.1397	101.9	-0.2718	101.9	-0.4388	101.9	-0.2289	101.9	0.3393	101.9	1.3829	32.7	-0.118371	32.6	0.0502526	32.6	0.841818	32.6	3.87851	32.6
																													102.1	-0.1432	102	-0.276	102	-0.4421	102	-0.2325	102	0.3343	102	1.3752	32.75	-0.118276	32.65	0.0504438	32.65	0.842199	32.65	3.87926	32.65
																													102.2	-0.1486	102.1	-0.2762	102.1	-0.446	102.1	-0.2345	102.1	0.3277	102.1	1.3699	32.8	-0.118181	32.7	0.0506344	32.7	0.842578	32.7	3.88002	32.7
																													102.3	-0.1472	102.2	-0.2787	102.2	-0.4504	102.2	-0.2395	102.2	0.3213	102.2	1.3636	32.85	-0.118086	32.75	0.0508245	32.75	0.842956	32.75	3.88076	32.75
																													102.4	-0.1495	102.3	-0.2759	102.3	-0.45	102.3	-0.2413	102.3	0.3206	102.3	1.3588	32.9	-0.117991	32.8	0.0510141	32.8	0.843333	32.8	3.88151	32.8
																													102.5	-0.1468	102.4	-0.2742	102.4	-0.4498	102.4	-0.2381	102.4	0.3253	102.4	1.3594	32.95	-0.117897	32.85	0.0512032	32.85	0.84371	32.85	3.88226	32.85
																													102.6	-0.1427	102.5	-0.2685	102.5	-0.4497	102.5	-0.2313	102.5	0.3313	102.5	1.3569	33	-0.117803	32.9	0.0513917	32.9	0.844085	32.9	3.883	32.9
																													102.7	-0.1437	102.6	-0.2626	102.6	-0.4481	102.6	-0.2309	102.6	0.3308	102.6	1.3546	33.05	-0.117709	32.95	0.0515798	32.95	0.844459	32.95	3.88374	32.95
																													102.8	-0.1426	102.7	-0.2627	102.7	-0.4502	102.7	-0.2286	102.7	0.3278	102.7	1.3518	33.1	-0.117616	33	0.0517674	33	0.844832	33	3.88448	33
																													102.9	-0.143	102.8	-0.2582	102.8	-0.4469	102.8	-0.2263	102.8	0.3258	102.8	1.3476	33.15	-0.117523	33.05	0.0519544	33.05	0.845204	33.05	3.88521	33.05
																													103	-0.1459	102.9	-0.2549	102.9	-0.4457	102.9	-0.2291	102.9	0.3252	102.9	1.3425	33.2	-0.11743	33.1	0.0521409	33.1	0.845575	33.1	3.88595	33.1
																													103.1	-0.1441	103	-0.2554	103	-0.4472	103	-0.2351	103	0.3222	103	1.3377	33.25	-0.117337	33.15	0.0523269	33.15	0.845945	33.15	3.88668	33.15
																													103.2	-0.1394	103.1	-0.2589	103.1	-0.448	103.1	-0.2399	103.1	0.3173	103.1	1.3346	33.3	-0.117244	33.2	0.0525125	33.2	0.846314	33.2	3.88741	33.2
																													103.3	-0.1427	103.2	-0.256	103.2	-0.445	103.2	-0.2403	103.2	0.3151	103.2	1.3341	33.35	-0.117152	33.25	0.0526975	33.25	0.846682	33.25	3.88814	33.25
																													103.4	-0.1434	103.3	-0.2592	103.3	-0.4485	103.3	-0.2425	103.3	0.305	103.3	1.3308	33.4	-0.11706	33.3	0.052882	33.3	0.847049	33.3	3.88886	33.3
																													103.5	-0.1471	103.4	-0.2598	103.4	-0.4498	103.4	-0.242	103.4	0.2998	103.4	1.3264	33.45	-0.116968	33.35	0.053066	33.35	0.847416	33.35	3.88959	33.35
																													103.6	-0.151899	103.5	-0.2596	103.5	-0.4493	103.5	-0.2461	103.5	0.2937	103.5	1.3206	33.5	-0.116877	33.4	0.0532495	33.4	0.847781	33.4	3.89031	33.4
																													103.7	-0.1491	103.6	-0.261799	103.6	-0.4502	103.6	-0.2471	103.6	0.2865	103.6	1.3161	33.55	-0.116786	33.45	0.0534325	33.45	0.848145	33.45	3.89103	33.45
																													103.8	-0.1487	103.7	-0.2582	103.7	-0.4463	103.7	-0.2398	103.7	0.2872	103.7	1.3177	33.6	-0.116695	33.5	0.0536151	33.5	0.848508	33.5	3.89175	33.5
																													103.9	-0.150901	103.8	-0.2636	103.8	-0.4475	103.8	-0.2415	103.8	0.2841	103.8	1.3148	33.65	-0.116604	33.55	0.0537971	33.55	0.84887	33.55	3.89247	33.55
																													104	-0.1574	103.9	-0.2664	103.9	-0.449	103.9	-0.2461	103.9	0.281	103.9	1.3126	33.7	-0.116513	33.6	0.0539786	33.6	0.849231	33.6	3.89318	33.6
																													104.1	-0.1585	104	-0.2723	104	-0.4536	104	-0.2518	104	0.2728	104	1.3019	33.75	-0.116423	33.65	0.0541596	33.65	0.849591	33.65	3.89389	33.65
																													104.2	-0.16	104.1	-0.2705	104.1	-0.456	104.1	-0.2562	104.1	0.2702	104.1	1.297	33.8	-0.116333	33.7	0.0543402	33.7	0.84995	33.7	3.8946	33.7
																													104.3	-0.1603	104.2	-0.2691	104.2	-0.456	104.2	-0.2568	104.2	0.2714	104.2	1.2934	33.85	-0.116243	33.75	0.0545203	33.75	0.850308	33.75	3.89531	33.75
																													104.4	-0.1606	104.3	-0.2687	104.3	-0.4573	104.3	-0.2567	104.3	0.2751	104.3	1.2934	33.9	-0.116154	33.8	0.0546998	33.8	0.850666	33.8	3.89602	33.8
																													104.5	-0.1597	104.4	-0.2678	104.4	-0.4558	104.4	-0.2556	104.4	0.2753	104.4	1.2905	33.95	-0.116064	33.85	0.0548789	33.85	0.851022	33.85	3.89672	33.85
																													104.6	-0.1558	104.5	-0.2682	104.5	-0.451	104.5	-0.2533	104.5	0.2781	104.5	1.2878	34	-0.115975	33.9	0.0550575	33.9	0.851377	33.9	3.89743	33.9
																													104.7	-0.1564	104.6	-0.2655	104.6	-0.4502	104.6	-0.2533	104.6	0.281	104.6	1.2889	34.05	-0.115886	33.95	0.0552356	33.95	0.851731	33.95	3.89813	33.95
																													104.8	-0.1539	104.7	-0.2637	104.7	-0.4527	104.7	-0.2566	104.7	0.2814	104.7	1.2871	34.1	-0.115798	34	0.0554132	34	0.852085	34	3.89883	34
																													104.9	-0.1509	104.8	-0.2649	104.8	-0.4497	104.8	-0.2574	104.8	0.2829	104.8	1.2845	34.15	-0.11571	34.05	0.0555904	34.05	0.852437	34.05	3.89952	34.05
																													105	-0.1559	104.9	-0.2644	104.9	-0.4512	104.9	-0.2579	104.9	0.2834	104.9	1.28	34.2	-0.115621	34.1	0.055767	34.1	0.852788	34.1	3.90022	34.1
																													105.1	-0.1641	105	-0.2668	105	-0.449	105	-0.2624	105	0.2818	105	1.2715	34.25	-0.115534	34.15	0.0559432	34.15	0.853139	34.15	3.90091	34.15
																													105.2	-0.1642	105.1	-0.2684	105.1	-0.4493	105.1	-0.2668	105.1	0.2775	105.1	1.2626	34.3	-0.115446	34.2	0.0561189	34.2	0.853488	34.2	3.9016	34.2
																													105.3	-0.1693	105.2	-0.2678	105.2	-0.4492	105.2	-0.2688	105.2	0.2732	105.2	1.2626	34.35	-0.115359	34.25	0.0562942	34.25	0.853837	34.25	3.90229	34.25
																													105.4	-0.168	105.3	-0.2715	105.3	-0.4546	105.3	-0.2743	105.3	0.269	105.3	1.2559	34.4	-0.115271	34.3	0.0564689	34.3	0.854185	34.3	3.90298	34.3
																													105.5	-0.1693	105.4	-0.2749	105.4	-0.4565	105.4	-0.2765	105.4	0.2656	105.4	1.2495	34.45	-0.115185	34.35	0.0566432	34.35	0.854531	34.35	3.90367	34.35
																													105.6	-0.174501	105.5	-0.2756	105.5	-0.4553	105.5	-0.2808	105.5	0.2614	105.5	1.2429	34.5	-0.115098	34.4	0.056817	34.4	0.854877	34.4	3.90435	34.4
																													105.7	-0.1788	105.6	-0.277001	105.6	-0.4564	105.6	-0.2855	105.6	0.2576	105.6	1.2366	34.55	-0.115011	34.45	0.0569904	34.45	0.855222	34.45	3.90503	34.45
																													105.8	-0.1812	105.7	-0.2764	105.7	-0.4587	105.7	-0.2872	105.7	0.2524	105.7	1.2311	34.6	-0.114925	34.5	0.0571632	34.5	0.855566	34.5	3.90571	34.5
																													105.9	-0.184801	105.8	-0.2819	105.8	-0.4603	105.8	-0.2882	105.8	0.2483	105.8	1.2295	34.65	-0.114839	34.55	0.0573356	34.55	0.855908	34.55	3.90639	34.55
																													106	-0.1876	105.9	-0.2865	105.9	-0.4643	105.9	-0.2935	105.9	0.2479	105.9	1.2213	34.7	-0.114754	34.6	0.0575076	34.6	0.85625	34.6	3.90707	34.6
																													106.1	-0.19	106	-0.291	106	-0.4681	106	-0.2946	106	0.2446	106	1.2152	34.75	-0.114668	34.65	0.057679	34.65	0.856591	34.65	3.90774	34.65
																													106.2	-0.1892	106.1	-0.2898	106.1	-0.4708	106.1	-0.2986	106.1	0.2415	106.1	1.2076	34.8	-0.114583	34.7	0.05785	34.7	0.856932	34.7	3.90841	34.7
																													106.3	-0.189	106.2	-0.29	106.2	-0.4693	106.2	-0.3018	106.2	0.2399	106.2	1.2045	34.85	-0.114498	34.75	0.0580206	34.75	0.857271	34.75	3.90908	34.75
																													106.4	-0.1927	106.3	-0.2927	106.3	-0.4712	106.3	-0.3045	106.3	0.2346	106.3	1.1988	34.9	-0.114413	34.8	0.0581906	34.8	0.857609	34.8	3.90975	34.8
																													106.5	-0.193	106.4	-0.2937	106.4	-0.4697	106.4	-0.3062	106.4	0.2306	106.4	1.1926	34.95	-0.114328	34.85	0.0583602	34.85	0.857946	34.85	3.91042	34.85
																													106.6	-0.1926	106.5	-0.2924	106.5	-0.4693	106.5	-0.3039	106.5	0.2297	106.5	1.1866	35	-0.114244	34.9	0.0585294	34.9	0.858283	34.9	3.91109	34.9
																													106.7	-0.1879	106.6	-0.2962	106.6	-0.4698	106.6	-0.3063	106.6	0.2267	106.6	1.1815	35.05	-0.11416	34.95	0.0586981	34.95	0.858618	34.95	3.91175	34.95
																													106.8	-0.1869	106.7	-0.2922	106.7	-0.4632	106.7	-0.3024	106.7	0.2274	106.7	1.1809	35.1	-0.114076	35	0.0588663	35	0.858953	35	3.91241	35
																													106.9	-0.1874	106.8	-0.2913	106.8	-0.4618	106.8	-0.303	106.8	0.2264	106.8	1.1783	35.15	-0.113992	35.05	0.0590341	35.05	0.859286	35.05	3.91307	35.05
																													107	-0.1872	106.9	-0.2894	106.9	-0.4566	106.9	-0.3057	106.9	0.2301	106.9	1.1758	35.2	-0.113909	35.1	0.0592014	35.1	0.859619	35.1	3.91373	35.1
																													107.1	-0.1891	107	-0.2896	107	-0.4575	107	-0.3039	107	0.2321	107	1.1704	35.25	-0.113826	35.15	0.0593683	35.15	0.859951	35.15	3.91439	35.15
																													107.2	-0.1915	107.1	-0.2895	107.1	-0.4564	107.1	-0.3021	107.1	0.2342	107.1	1.1655	35.3	-0.113743	35.2	0.0595347	35.2	0.860282	35.2	3.91504	35.2
																													107.3	-0.1914	107.2	-0.2898	107.2	-0.4565	107.2	-0.3012	107.2	0.23	107.2	1.1598	35.35	-0.11366	35.25	0.0597007	35.25	0.860612	35.25	3.91569	35.25
																													107.4	-0.192	107.3	-0.2901	107.3	-0.4552	107.3	-0.298	107.3	0.2301	107.3	1.1553	35.4	-0.113577	35.3	0.0598662	35.3	0.860941	35.3	3.91634	35.3
																													107.5	-0.192	107.4	-0.2911	107.4	-0.4538	107.4	-0.2984	107.4	0.2236	107.4	1.1543	35.45	-0.113495	35.35	0.0600313	35.35	0.86127	35.35	3.91699	35.35
																													107.6	-0.193101	107.5	-0.2953	107.5	-0.4522	107.5	-0.2991	107.5	0.2211	107.5	1.1505	35.5	-0.113413	35.4	0.0601959	35.4	0.861597	35.4	3.91764	35.4
																													107.7	-0.197	107.6	-0.297701	107.6	-0.4536	107.6	-0.3003	107.6	0.2194	107.6	1.1462	35.55	-0.113331	35.45	0.0603601	35.45	0.861923	35.45	3.91829	35.45
																													107.8	-0.1954	107.7	-0.3045	107.7	-0.4579	107.7	-0.3067	107.7	0.2126	107.7	1.1387	35.6	-0.113249	35.5	0.0605238	35.5	0.862249	35.5	3.91893	35.5
																													107.9	-0.1975	107.8	-0.3022	107.8	-0.4581	107.8	-0.3047	107.8	0.2167	107.8	1.1377	35.65	-0.113168	35.55	0.0606871	35.55	0.862574	35.55	3.91957	35.55
																													108	-0.2006	107.9	-0.2997	107.9	-0.4583	107.9	-0.3021	107.9	0.2202	107.9	1.1356	35.7	-0.113087	35.6	0.0608499	35.6	0.862898	35.6	3.92021	35.6
																													108.1	-0.202	108	-0.3025	108	-0.4619	108	-0.3073	108	0.2181	108	1.1288	35.75	-0.113006	35.65	0.0610123	35.65	0.86322	35.65	3.92085	35.65
																													108.2	-0.2017	108.1	-0.3046	108.1	-0.4633	108.1	-0.3078	108.1	0.2128	108.1	1.1233	35.8	-0.112925	35.7	0.0611743	35.7	0.863543	35.7	3.92149	35.7
																													108.3	-0.198	108.2	-0.3077	108.2	-0.4625	108.2	-0.3066	108.2	0.2155	108.2	1.119	35.85	-0.112844	35.75	0.0613358	35.75	0.863864	35.75	3.92212	35.75
																													108.4	-0.2025	108.3	-0.3076	108.3	-0.4605	108.3	-0.3062	108.3	0.2143	108.3	1.1167	35.9	-0.112764	35.8	0.0614969	35.8	0.864184	35.8	3.92276	35.8
																													108.5	-0.2034	108.4	-0.3101	108.4	-0.4622	108.4	-0.3058	108.4	0.2093	108.4	1.1154	35.95	-0.112684	35.85	0.0616575	35.85	0.864504	35.85	3.92339	35.85
																													108.6	-0.2087	108.5	-0.3118	108.5	-0.4601	108.5	-0.307	108.5	0.201	108.5	1.1065	36	-0.112604	35.9	0.0618177	35.9	0.864822	35.9	3.92402	35.9
																													108.7	-0.2067	108.6	-0.3172	108.6	-0.4615	108.6	-0.3118	108.6	0.1929	108.6	1.0991	36.05	-0.112524	35.95	0.0619775	35.95	0.86514	35.95	3.92465	35.95
																													108.8	-0.2058	108.7	-0.3116	108.7	-0.4603	108.7	-0.3138	108.7	0.1915	108.7	1.0944	36.1	-0.112445	36	0.0621368	36	0.865457	36	3.92527	36
																													108.9	-0.2087	108.8	-0.3129	108.8	-0.4584	108.8	-0.3172	108.8	0.1893	108.8	1.0921	36.15	-0.112366	36.05	0.0622957	36.05	0.865773	36.05	3.9259	36.05
																													109	-0.2093	108.9	-0.3122	108.9	-0.4571	108.9	-0.3194	108.9	0.185	108.9	1.0893	36.2	-0.112287	36.1	0.0624542	36.1	0.866088	36.1	3.92652	36.1
																													109.1	-0.209299	109	-0.3183	109	-0.459	109	-0.3194	109	0.1804	109	1.0871	36.25	-0.112208	36.15	0.0626122	36.15	0.866402	36.15	3.92714	36.15
																													109.2	-0.2077	109.1	-0.322999	109.1	-0.4631	109.1	-0.318	109.1	0.1773	109.1	1.0841	36.3	-0.112129	36.2	0.0627699	36.2	0.866715	36.2	3.92776	36.2
																													109.3	-0.2076	109.2	-0.318	109.2	-0.4592	109.2	-0.3107	109.2	0.1843	109.2	1.0841	36.35	-0.112051	36.25	0.0629271	36.25	0.867028	36.25	3.92838	36.25
																													109.4	-0.2028	109.3	-0.3153	109.3	-0.4581	109.3	-0.3093	109.3	0.1854	109.3	1.0819	36.4	-0.111973	36.3	0.0630838	36.3	0.86734	36.3	3.92899	36.3
																													109.5	-0.2024	109.4	-0.3087	109.4	-0.4511	109.4	-0.3022	109.4	0.1917	109.4	1.0801	36.45	-0.111895	36.35	0.0632402	36.35	0.867651	36.35	3.92961	36.35
																													109.6	-0.2015	109.5	-0.3094	109.5	-0.4512	109.5	-0.3015	109.5	0.1903	109.5	1.0794	36.5	-0.111817	36.4	0.0633961	36.4	0.867961	36.4	3.93022	36.4
																													109.7	-0.1987	109.6	-0.3131	109.6	-0.45	109.6	-0.3015	109.6	0.1917	109.6	1.0775	36.55	-0.111739	36.45	0.0635516	36.45	0.86827	36.45	3.93083	36.45
																													109.8	-0.1999	109.7	-0.3089	109.7	-0.4497	109.7	-0.3013	109.7	0.1957	109.7	1.0787	36.6	-0.111662	36.5	0.0637066	36.5	0.868578	36.5	3.93144	36.5
																													109.9	-0.2028	109.8	-0.3134	109.8	-0.4517	109.8	-0.3035	109.8	0.1923	109.8	1.0725	36.65	-0.111585	36.55	0.0638613	36.55	0.868886	36.55	3.93205	36.55
																													110	-0.1998	109.9	-0.3107	109.9	-0.4488	109.9	-0.3026	109.9	0.1919	109.9	1.0673	36.7	-0.111508	36.6	0.0640155	36.6	0.869192	36.6	3.93266	36.6
																													110.1	-0.1992	110	-0.3056	110	-0.4422	110	-0.2957	110	0.1949	110	1.0682	36.75	-0.111431	36.65	0.0641693	36.65	0.869498	36.65	3.93326	36.65
																													110.2	-0.197	110.1	-0.3076	110.1	-0.4429	110.1	-0.2973	110.1	0.1935	110.1	1.0649	36.8	-0.111355	36.7	0.0643227	36.7	0.869803	36.7	3.93386	36.7
																													110.3	-0.1978	110.2	-0.3092	110.2	-0.44	110.2	-0.2941	110.2	0.1896	110.2	1.0627	36.85	-0.111278	36.75	0.0644757	36.75	0.870107	36.75	3.93447	36.75
																													110.4	-0.1968	110.3	-0.3127	110.3	-0.4434	110.3	-0.2943	110.3	0.1876	110.3	1.0605	36.9	-0.111202	36.8	0.0646282	36.8	0.87041	36.8	3.93506	36.8
																													110.5	-0.195	110.4	-0.3161	110.4	-0.4431	110.4	-0.2964	110.4	0.183	110.4	1.0552	36.95	-0.111126	36.85	0.0647804	36.85	0.870713	36.85	3.93566	36.85
																													110.6	-0.1961	110.5	-0.3167	110.5	-0.4407	110.5	-0.2984	110.5	0.1837	110.5	1.0559	37	-0.111051	36.9	0.0649321	36.9	0.871015	36.9	3.93626	36.9
																													110.7	-0.1978	110.6	-0.3164	110.6	-0.4428	110.6	-0.2989	110.6	0.1788	110.6	1.0552	37.05	-0.110975	36.95	0.0650835	36.95	0.871316	36.95	3.93685	36.95
																													110.8	-0.1992	110.7	-0.3163	110.7	-0.4428	110.7	-0.2967	110.7	0.1762	110.7	1.0529	37.1	-0.1109	37	0.0652344	37	0.871616	37	3.93745	37
																													110.9	-0.204	110.8	-0.3154	110.8	-0.4404	110.8	-0.292	110.8	0.1775	110.8	1.0486	37.15	-0.110825	37.05	0.0653849	37.05	0.871915	37.05	3.93804	37.05
																													111	-0.2065	110.9	-0.3172	110.9	-0.4424	110.9	-0.2931	110.9	0.1744	110.9	1.0398	37.2	-0.11075	37.1	0.065535	37.1	0.872213	37.1	3.93863	37.1
																													111.1	-0.2005	111	-0.3186	111	-0.4405	111	-0.2907	111	0.1735	111	1.0378	37.25	-0.110675	37.15	0.0656846	37.15	0.872511	37.15	3.93922	37.15
																													111.2	-0.1954	111.1	-0.3142	111.1	-0.4378	111.1	-0.2848	111.1	0.1741	111.1	1.0443	37.3	-0.110601	37.2	0.0658339	37.2	0.872808	37.2	3.9398	37.2
																													111.3	-0.1935	111.2	-0.316	111.2	-0.4388	111.2	-0.2816	111.2	0.1715	111.2	1.042	37.35	-0.110527	37.25	0.0659828	37.25	0.873104	37.25	3.94039	37.25
																													111.4	-0.1901	111.3	-0.3168	111.3	-0.4382	111.3	-0.2835	111.3	0.1701	111.3	1.0384	37.4	-0.110453	37.3	0.0661313	37.3	0.873399	37.3	3.94097	37.3
																													111.5	-0.1909	111.4	-0.3134	111.4	-0.4308	111.4	-0.2806	111.4	0.176	111.4	1.0436	37.45	-0.110379	37.35	0.0662794	37.35	0.873693	37.35	3.94155	37.35
																													111.6	-0.1883	111.5	-0.3083	111.5	-0.4274	111.5	-0.2797	111.5	0.178	111.5	1.0422	37.5	-0.110305	37.4	0.066427	37.4	0.873987	37.4	3.94213	37.4
																													111.7	-0.1841	111.6	-0.3065	111.6	-0.4255	111.6	-0.277	111.6	0.1789	111.6	1.0422	37.55	-0.110232	37.45	0.0665743	37.45	0.874279	37.45	3.94271	37.45
																													111.8	-0.1845	111.7	-0.304	111.7	-0.4209	111.7	-0.2766	111.7	0.1802	111.7	1.0408	37.6	-0.110158	37.5	0.0667212	37.5	0.874571	37.5	3.94329	37.5
																													111.9	-0.182499	111.8	-0.301	111.8	-0.4212	111.8	-0.2742	111.8	0.1818	111.8	1.0394	37.65	-0.110085	37.55	0.0668676	37.55	0.874863	37.55	3.94386	37.55
																													112	-0.1813	111.9	-0.2954	111.9	-0.4212	111.9	-0.2742	111.9	0.1834	111.9	1.0361	37.7	-0.110012	37.6	0.0670137	37.6	0.875153	37.6	3.94444	37.6
																													112.1	-0.178899	112	-0.291	112	-0.4203	112	-0.2717	112	0.1861	112	1.0367	37.75	-0.10994	37.65	0.0671594	37.65	0.875443	37.65	3.94501	37.65
																													112.2	-0.1773	112.1	-0.287299	112.1	-0.4153	112.1	-0.2692	112.1	0.1903	112.1	1.0407	37.8	-0.109867	37.7	0.0673047	37.7	0.875731	37.7	3.94558	37.7
																													112.3	-0.1753	112.2	-0.2838	112.2	-0.4102	112.2	-0.2637	112.2	0.1954	112.2	1.0432	37.85	-0.109795	37.75	0.0674496	37.75	0.876019	37.75	3.94615	37.75
																													112.4	-0.1735	112.3	-0.2823	112.3	-0.4064	112.3	-0.2588	112.3	0.1978	112.3	1.0432	37.9	-0.109723	37.8	0.067594	37.8	0.876307	37.8	3.94672	37.8
																													112.5	-0.1751	112.4	-0.2797	112.4	-0.4049	112.4	-0.2535	112.4	0.2014	112.4	1.0455	37.95	-0.109651	37.85	0.0677382	37.85	0.876593	37.85	3.94728	37.85
																													112.6	-0.1756	112.5	-0.2795	112.5	-0.4082	112.5	-0.2537	112.5	0.2009	112.5	1.0443	38	-0.109579	37.9	0.0678819	37.9	0.876879	37.9	3.94785	37.9
																													112.7	-0.1745	112.6	-0.2825	112.6	-0.4111	112.6	-0.2566	112.6	0.197	112.6	1.0422	38.05	-0.109508	37.95	0.0680252	37.95	0.877164	37.95	3.94841	37.95
																													112.8	-0.1742	112.7	-0.2803	112.7	-0.4116	112.7	-0.2563	112.7	0.1967	112.7	1.0398	38.1	-0.109437	38	0.0681681	38	0.877448	38	3.94897	38
																													112.9	-0.1748	112.8	-0.2803	112.8	-0.4102	112.8	-0.2555	112.8	0.1973	112.8	1.0401	38.15	-0.109366	38.05	0.0683107	38.05	0.877731	38.05	3.94953	38.05
																													113	-0.1729	112.9	-0.2788	112.9	-0.4082	112.9	-0.2539	112.9	0.1988	112.9	1.0352	38.2	-0.109295	38.1	0.0684528	38.1	0.878014	38.1	3.95009	38.1
																													113.1	-0.172	113	-0.2791	113	-0.408	113	-0.2482	113	0.1962	113	1.0324	38.25	-0.109224	38.15	0.0685946	38.15	0.878296	38.15	3.95065	38.15
																													113.2	-0.1695	113.1	-0.28	113.1	-0.4054	113.1	-0.2454	113.1	0.1949	113.1	1.0302	38.3	-0.109153	38.2	0.068736	38.2	0.878577	38.2	3.9512	38.2
																													113.3	-0.1671	113.2	-0.2778	113.2	-0.4053	113.2	-0.2413	113.2	0.1967	113.2	1.0292	38.35	-0.109083	38.25	0.068877	38.25	0.878857	38.25	3.95176	38.25
																													113.4	-0.1672	113.3	-0.2738	113.3	-0.4008	113.3	-0.2394	113.3	0.2018	113.3	1.0267	38.4	-0.109013	38.3	0.0690176	38.3	0.879137	38.3	3.95231	38.3
																													113.5	-0.1701	113.4	-0.2746	113.4	-0.4008	113.4	-0.2359	113.4	0.2033	113.4	1.0238	38.45	-0.108943	38.35	0.0691579	38.35	0.879415	38.35	3.95286	38.35
																													113.6	-0.1745	113.5	-0.2722	113.5	-0.3989	113.5	-0.2354	113.5	0.2069	113.5	1.018	38.5	-0.108873	38.4	0.0692977	38.4	0.879693	38.4	3.95341	38.4
																													113.7	-0.1763	113.6	-0.2702	113.6	-0.3991	113.6	-0.2366	113.6	0.2061	113.6	1.0113	38.55	-0.108804	38.45	0.0694372	38.45	0.879971	38.45	3.95396	38.45
																													113.8	-0.1783	113.7	-0.2713	113.7	-0.3989	113.7	-0.2376	113.7	0.2058	113.7	1.0091	38.6	-0.108734	38.5	0.0695763	38.5	0.880247	38.5	3.9545	38.5
																													113.9	-0.1789	113.8	-0.2714	113.8	-0.3975	113.8	-0.2379	113.8	0.2069	113.8	1.0112	38.65	-0.108665	38.55	0.069715	38.55	0.880523	38.55	3.95505	38.55
																													114	-0.18	113.9	-0.2725	113.9	-0.3939	113.9	-0.2364	113.9	0.2053	113.9	1.0096	38.7	-0.108596	38.6	0.0698534	38.6	0.880798	38.6	3.95559	38.6
																													114.1	-0.178499	114	-0.2727	114	-0.3939	114	-0.2351	114	0.2037	114	1.0083	38.75	-0.108527	38.65	0.0699913	38.65	0.881072	38.65	3.95613	38.65
																													114.2	-0.1773	114.1	-0.269699	114.1	-0.394	114.1	-0.2315	114.1	0.2051	114.1	1.0076	38.8	-0.108459	38.7	0.0701289	38.7	0.881345	38.7	3.95667	38.7
																													114.3	-0.1799	114.2	-0.2632	114.2	-0.3898	114.2	-0.2307	114.2	0.2124	114.2	1.0118	38.85	-0.10839	38.75	0.0702662	38.75	0.881618	38.75	3.95721	38.75
																													114.4	-0.1797	114.3	-0.2606	114.3	-0.3887	114.3	-0.2309	114.3	0.2136	114.3	1.0146	38.9	-0.108322	38.8	0.070403	38.8	0.88189	38.8	3.95775	38.8
																													114.5	-0.177	114.4	-0.2554	114.4	-0.3859	114.4	-0.2275	114.4	0.2192	114.4	1.0179	38.95	-0.108254	38.85	0.0705395	38.85	0.882162	38.85	3.95828	38.85
																													114.6	-0.1767	114.5	-0.2549	114.5	-0.3837	114.5	-0.2302	114.5	0.2185	114.5	1.0146	39	-0.108186	38.9	0.0706756	38.9	0.882432	38.9	3.95882	38.9
																													114.7	-0.1746	114.6	-0.2519	114.6	-0.3824	114.6	-0.2301	114.6	0.2243	114.6	1.0186	39.05	-0.108118	38.95	0.0708114	38.95	0.882702	38.95	3.95935	38.95
																													114.8	-0.1769	114.7	-0.2481	114.7	-0.3807	114.7	-0.2301	114.7	0.2265	114.7	1.0189	39.1	-0.108051	39	0.0709467	39	0.882971	39	3.95988	39
																													114.9	-0.176599	114.8	-0.2545	114.8	-0.3812	114.8	-0.2293	114.8	0.2257	114.8	1.0187	39.15	-0.107983	39.05	0.0710817	39.05	0.883239	39.05	3.96041	39.05
																													115	-0.174	114.9	-0.2559	114.9	-0.386	114.9	-0.2297	114.9	0.2259	114.9	1.015	39.2	-0.107916	39.1	0.0712164	39.1	0.883507	39.1	3.96094	39.1
																													115.1	-0.1734	115	-0.2546	115	-0.3825	115	-0.228	115	0.2316	115	1.017	39.25	-0.107849	39.15	0.0713507	39.15	0.883774	39.15	3.96147	39.15
																													115.2	-0.1765	115.1	-0.2504	115.1	-0.383	115.1	-0.2297	115.1	0.2312	115.1	1.0162	39.3	-0.107782	39.2	0.0714846	39.2	0.88404	39.2	3.96199	39.2
																													115.3	-0.1745	115.2	-0.25	115.2	-0.3825	115.2	-0.2319	115.2	0.2318	115.2	1.0119	39.35	-0.107716	39.25	0.0716181	39.25	0.884305	39.25	3.96252	39.25
																													115.4	-0.1784	115.3	-0.2491	115.3	-0.3851	115.3	-0.2341	115.3	0.2307	115.3	1.0119	39.4	-0.107649	39.3	0.0717513	39.3	0.88457	39.3	3.96304	39.3
																													115.5	-0.1831	115.4	-0.2518	115.4	-0.3883	115.4	-0.2357	115.4	0.228	115.4	1.0088	39.45	-0.107583	39.35	0.0718841	39.35	0.884834	39.35	3.96356	39.35
																													115.6	-0.1838	115.5	-0.2543	115.5	-0.3933	115.5	-0.2404	115.5	0.2253	115.5	1.007	39.5	-0.107517	39.4	0.0720166	39.4	0.885097	39.4	3.96408	39.4
																													115.7	-0.1836	115.6	-0.25	115.6	-0.3896	115.6	-0.2403	115.6	0.2302	115.6	1.0056	39.55	-0.107451	39.45	0.0721487	39.45	0.88536	39.45	3.9646	39.45
																													115.8	-0.1858	115.7	-0.246	115.7	-0.3916	115.7	-0.2393	115.7	0.2278	115.7	0.9987	39.6	-0.107385	39.5	0.0722805	39.5	0.885622	39.5	3.96512	39.5
																													115.9	-0.1853	115.8	-0.2512	115.8	-0.3954	115.8	-0.2411	115.8	0.2286	115.8	0.9921	39.65	-0.10732	39.55	0.0724118	39.55	0.885883	39.55	3.96563	39.55
																													116	-0.1865	115.9	-0.2486	115.9	-0.3975	115.9	-0.2404	115.9	0.2308	115.9	0.9926	39.7	-0.107254	39.6	0.0725429	39.6	0.886143	39.6	3.96615	39.6
																													116.1	-0.1874	116	-0.2494	116	-0.3999	116	-0.2435	116	0.2286	116	0.9939	39.75	-0.107189	39.65	0.0726735	39.65	0.886403	39.65	3.96666	39.65
																													116.2	-0.1844	116.1	-0.2506	116.1	-0.4057	116.1	-0.2481	116.1	0.2226	116.1	0.9861	39.8	-0.107124	39.7	0.0728039	39.7	0.886662	39.7	3.96717	39.7
																													116.3	-0.1835	116.2	-0.245	116.2	-0.3983	116.2	-0.2408	116.2	0.2242	116.2	0.9863	39.85	-0.107059	39.75	0.0729338	39.75	0.88692	39.75	3.96768	39.75
																													116.4	-0.1835	116.3	-0.2417	116.3	-0.3986	116.3	-0.239	116.3	0.2277	116.3	0.9899	39.9	-0.106995	39.8	0.0730635	39.8	0.887178	39.8	3.96819	39.8
																													116.5	-0.1864	116.4	-0.2382	116.4	-0.3954	116.4	-0.2382	116.4	0.2303	116.4	0.988	39.95	-0.10693	39.85	0.0731927	39.85	0.887435	39.85	3.9687	39.85
																													116.6	-0.1869	116.5	-0.2346	116.5	-0.3953	116.5	-0.2349	116.5	0.2307	116.5	0.9873	40	-0.106866	39.9	0.0733216	39.9	0.887691	39.9	3.9692	39.9
																													116.7	-0.1865	116.6	-0.2331	116.6	-0.3953	116.6	-0.232	116.6	0.2312	116.6	0.9863	40.05	-0.106802	39.95	0.0734502	39.95	0.887946	39.95	3.96971	39.95
																													116.8	-0.1867	116.7	-0.2301	116.7	-0.3945	116.7	-0.2335	116.7	0.2326	116.7	0.9844	40.1	-0.106738	40	0.0735784	40	0.888201	40	3.97021	40
																													116.9	-0.1842	116.8	-0.226	116.8	-0.3934	116.8	-0.2341	116.8	0.2336	116.8	0.9822	40.15	-0.106674	40.05	0.0737063	40.05	0.888455	40.05	3.97071	40.05
																													117	-0.1856	116.9	-0.224	116.9	-0.3921	116.9	-0.2313	116.9	0.2364	116.9	0.9846	40.2	-0.10661	40.1	0.0738338	40.1	0.888709	40.1	3.97121	40.1
																													117.1	-0.185601	117	-0.2205	117	-0.3935	117	-0.2317	117	0.2362	117	0.9854	40.25	-0.106547	40.15	0.073961	40.15	0.888961	40.15	3.97171	40.15
																													117.2	-0.1893	117.1	-0.219801	117.1	-0.393	117.1	-0.2365	117.1	0.231	117.1	0.980999	40.3	-0.106484	40.2	0.0740878	40.2	0.889213	40.2	3.97221	40.2
																													117.3	-0.1891	117.2	-0.2231	117.2	-0.3955	117.2	-0.2427	117.2	0.2255	117.2	0.9719	40.35	-0.10642	40.25	0.0742143	40.25	0.889465	40.25	3.97271	40.25
																													117.4	-0.1917	117.3	-0.221	117.3	-0.3927	117.3	-0.2419	117.3	0.2239	117.3	0.9733	40.4	-0.106358	40.3	0.0743404	40.3	0.889715	40.3	3.9732	40.3
																													117.5	-0.1897	117.4	-0.2203	117.4	-0.3913	117.4	-0.2421	117.4	0.2229	117.4	0.9705	40.45	-0.106295	40.35	0.0744663	40.35	0.889965	40.35	3.97369	40.35
																													117.6	-0.1888	117.5	-0.218	117.5	-0.393	117.5	-0.2385	117.5	0.2196	117.5	0.9681	40.5	-0.106232	40.4	0.0745917	40.4	0.890215	40.4	3.97419	40.4
																													117.7	-0.1935	117.6	-0.219	117.6	-0.3965	117.6	-0.2382	117.6	0.2159	117.6	0.965	40.55	-0.10617	40.45	0.0747168	40.45	0.890463	40.45	3.97468	40.45
																													117.8	-0.1979	117.7	-0.2179	117.7	-0.3987	117.7	-0.2374	117.7	0.2134	117.7	0.9637	40.6	-0.106108	40.5	0.0748416	40.5	0.890711	40.5	3.97517	40.5
																													117.9	-0.1988	117.8	-0.2189	117.8	-0.4013	117.8	-0.2401	117.8	0.2121	117.8	0.9618	40.65	-0.106045	40.55	0.074966	40.55	0.890958	40.55	3.97565	40.55
																													118	-0.1998	117.9	-0.2195	117.9	-0.3998	117.9	-0.2413	117.9	0.2116	117.9	0.9615	40.7	-0.105984	40.6	0.0750902	40.6	0.891205	40.6	3.97614	40.6
																													118.1	-0.205101	118	-0.2229	118	-0.4015	118	-0.2401	118	0.2096	118	0.9574	40.75	-0.105922	40.65	0.0752139	40.65	0.891451	40.65	3.97663	40.65
																													118.2	-0.2096	118.1	-0.229801	118.1	-0.4039	118.1	-0.2446	118.1	0.2019	118.1	0.952499	40.8	-0.10586	40.7	0.0753374	40.7	0.891696	40.7	3.97711	40.7
																													118.3	-0.2099	118.2	-0.2317	118.2	-0.4065	118.2	-0.2457	118.2	0.1953	118.2	0.9471	40.85	-0.105799	40.75	0.0754605	40.75	0.891941	40.75	3.97759	40.75
																													118.4	-0.2084	118.3	-0.2383	118.3	-0.4103	118.3	-0.2474	118.3	0.1876	118.3	0.9414	40.9	-0.105738	40.8	0.0755832	40.8	0.892185	40.8	3.97808	40.8
																													118.5	-0.2119	118.4	-0.2399	118.4	-0.4155	118.4	-0.2513	118.4	0.186	118.4	0.9367	40.95	-0.105676	40.85	0.0757056	40.85	0.892428	40.85	3.97856	40.85
																													118.6	-0.2087	118.5	-0.2403	118.5	-0.4169	118.5	-0.2538	118.5	0.1843	118.5	0.9321	41	-0.105616	40.9	0.0758277	40.9	0.892671	40.9	3.97903	40.9
																													118.7	-0.2076	118.6	-0.2371	118.6	-0.4155	118.6	-0.2513	118.6	0.1839	118.6	0.9342	41.05	-0.105555	40.95	0.0759495	40.95	0.892913	40.95	3.97951	40.95
																													118.8	-0.2079	118.7	-0.2369	118.7	-0.4141	118.7	-0.2505	118.7	0.1836	118.7	0.9324	41.1	-0.105494	41	0.0760709	41	0.893154	41	3.97999	41
																													118.9	-0.2138	118.8	-0.2353	118.8	-0.4116	118.8	-0.2496	118.8	0.1821	118.8	0.9304	41.15	-0.105434	41.05	0.076192	41.05	0.893394	41.05	3.98046	41.05
																													119	-0.2139	118.9	-0.2367	118.9	-0.4181	118.9	-0.25	118.9	0.1795	118.9	0.9273	41.2	-0.105373	41.1	0.0763128	41.1	0.893634	41.1	3.98094	41.1
																													119.1	-0.2131	119	-0.2372	119	-0.424	119	-0.2514	119	0.1762	119	0.9269	41.25	-0.105313	41.15	0.0764333	41.15	0.893874	41.15	3.98141	41.15
																													119.2	-0.2132	119.1	-0.2359	119.1	-0.4277	119.1	-0.2569	119.1	0.1741	119.1	0.9259	41.3	-0.105253	41.2	0.0765534	41.2	0.894112	41.2	3.98188	41.2
																													119.3	-0.2165	119.2	-0.2352	119.2	-0.4302	119.2	-0.26	119.2	0.1721	119.2	0.9262	41.35	-0.105194	41.25	0.0766732	41.25	0.89435	41.25	3.98235	41.25
																													119.4	-0.217	119.3	-0.2405	119.3	-0.4344	119.3	-0.2665	119.3	0.1673	119.3	0.9238	41.4	-0.105134	41.3	0.0767927	41.3	0.894588	41.3	3.98282	41.3
																													119.5	-0.2141	119.4	-0.2447	119.4	-0.4366	119.4	-0.2663	119.4	0.1624	119.4	0.9231	41.45	-0.105075	41.35	0.0769118	41.35	0.894824	41.35	3.98329	41.35
																													119.6	-0.2145	119.5	-0.2429	119.5	-0.4366	119.5	-0.2693	119.5	0.1597	119.5	0.9245	41.5	-0.105015	41.4	0.0770306	41.4	0.895061	41.4	3.98375	41.4
																													119.7	-0.2142	119.6	-0.2434	119.6	-0.4422	119.6	-0.2717	119.6	0.1575	119.6	0.9236	41.55	-0.104956	41.45	0.0771491	41.45	0.895296	41.45	3.98422	41.45
																													119.8	-0.2125	119.7	-0.2411	119.7	-0.4401	119.7	-0.268	119.7	0.158	119.7	0.9231	41.6	-0.104897	41.5	0.0772673	41.5	0.895531	41.5	3.98468	41.5
																													119.9	-0.2107	119.8	-0.2399	119.8	-0.4391	119.8	-0.2684	119.8	0.157	119.8	0.9201	41.65	-0.104838	41.55	0.0773852	41.55	0.895765	41.55	3.98514	41.55
																													120	-0.204	119.9	-0.2372	119.9	-0.4359	119.9	-0.2684	119.9	0.1555	119.9	0.9159	41.7	-0.10478	41.6	0.0775027	41.6	0.895998	41.6	3.9856	41.6
																													120.1	-0.199601	120	-0.2371	120	-0.437	120	-0.2686	120	0.1526	120	0.913	41.75	-0.104721	41.65	0.0776199	41.65	0.896231	41.65	3.98606	41.65
																													120.2	-0.1965	120.1	-0.236401	120.1	-0.435	120.1	-0.2755	120.1	0.1477	120.1	0.908199	41.8	-0.104663	41.7	0.0777369	41.7	0.896464	41.7	3.98652	41.7
																													120.3	-0.197	120.2	-0.2394	120.2	-0.4376	120.2	-0.279	120.2	0.1391	120.2	0.9009	41.85	-0.104605	41.75	0.0778535	41.75	0.896695	41.75	3.98698	41.75
																													120.4	-0.2008	120.3	-0.2448	120.3	-0.4339	120.3	-0.2788	120.3	0.1367	120.3	0.8982	41.9	-0.104547	41.8	0.0779697	41.8	0.896926	41.8	3.98743	41.8
																													120.5	-0.2005	120.4	-0.2465	120.4	-0.4287	120.4	-0.2804	120.4	0.1389	120.4	0.8967	41.95	-0.104489	41.85	0.0780857	41.85	0.897157	41.85	3.98789	41.85
																													120.6	-0.205401	120.5	-0.2342	120.5	-0.4217	120.5	-0.2699	120.5	0.1439	120.5	0.8909	42	-0.104431	41.9	0.0782013	41.9	0.897386	41.9	3.98834	41.9
																													120.7	-0.2094	120.6	-0.240901	120.6	-0.426501	120.6	-0.274101	120.6	0.1387	120.6	0.879099	42.05	-0.104374	41.95	0.0783166	41.95	0.897615	41.95	3.98879	41.95
																													120.8	-0.2117	120.7	-0.2426	120.7	-0.4276	120.7	-0.2857	120.7	0.1334	120.7	0.868	42.1	-0.104316	42	0.0784317	42	0.897844	42	3.98924	42
																													120.9	-0.220301	120.8	-0.2349	120.8	-0.4326	120.8	-0.2893	120.8	0.1284	120.8	0.8631	42.15	-0.104259	42.05	0.0785464	42.05	0.898072	42.05	3.98969	42.05
																													121	-0.2286	120.9	-0.2491	120.9	-0.443601	120.9	-0.296501	120.9	0.1134	120.9	0.848699	42.2	-0.104202	42.1	0.0786608	42.1	0.898299	42.1	3.99014	42.1
																													121.1	-0.236301	121	-0.264	121	-0.454599	121	-0.307199	121	0.0993	121	0.8362	42.25	-0.104145	42.15	0.0787748	42.15	0.898526	42.15	3.99059	42.15
																													121.2	-0.2447	121.1	-0.270401	121.1	-0.460701	121.1	-0.313201	121.1	0.0915	121.1	0.828499	42.3	-0.104088	42.2	0.0788886	42.2	0.898752	42.2	3.99104	42.2
																													121.3	-0.2401	121.2	-0.2824	121.2	-0.4701	121.2	-0.3231	121.2	0.0786	121.2	0.8164	42.35	-0.104032	42.25	0.0790021	42.25	0.898977	42.25	3.99148	42.25
																													121.4	-0.240799	121.3	-0.2833	121.3	-0.4637	121.3	-0.3232	121.3	0.0816	121.3	0.8143	42.4	-0.103975	42.3	0.0791152	42.3	0.899202	42.3	3.99192	42.3
																													121.5	-0.2373	121.4	-0.2861	121.4	-0.462	121.4	-0.3243	121.4	0.0791	121.4	0.815301	42.45	-0.103919	42.35	0.0792281	42.35	0.899426	42.35	3.99237	42.35
																													121.6	-0.239999	121.5	-0.2807	121.5	-0.4594	121.5	-0.3206	121.5	0.0822	121.5	0.8182	42.5	-0.103863	42.4	0.0793406	42.4	0.89965	42.4	3.99281	42.4
																													121.7	-0.2367	121.6	-0.283799	121.6	-0.4656	121.6	-0.3185	121.6	0.0811	121.6	0.818701	42.55	-0.103807	42.45	0.0794529	42.45	0.899873	42.45	3.99325	42.45
																													121.8	-0.2344	121.7	-0.2878	121.7	-0.4656	121.7	-0.3175	121.7	0.0812	121.7	0.8201	42.6	-0.103751	42.5	0.0795648	42.5	0.900095	42.5	3.99369	42.5
																													121.9	-0.231099	121.8	-0.2864	121.8	-0.4684	121.8	-0.321	121.8	0.0812	121.8	0.8209	42.65	-0.103695	42.55	0.0796764	42.55	0.900317	42.55	3.99412	42.55
																													122	-0.2295	121.9	-0.2829	121.9	-0.465	121.9	-0.3159	121.9	0.0833	121.9	0.826801	42.7	-0.10364	42.6	0.0797877	42.6	0.900538	42.6	3.99456	42.6
																													122.1	-0.226199	122	-0.2837	122	-0.4623	122	-0.3131	122	0.0813	122	0.831	42.75	-0.103584	42.65	0.0798988	42.65	0.900758	42.65	3.99499	42.65
																													122.2	-0.225	122.1	-0.282099	122.1	-0.456499	122.1	-0.308699	122.1	0.0856	122.1	0.836401	42.8	-0.103529	42.7	0.0800095	42.7	0.900978	42.7	3.99543	42.7
																													122.3	-0.2253	122.2	-0.2802	122.2	-0.4549	122.2	-0.302	122.2	0.0872	122.2	0.8439	42.85	-0.103474	42.75	0.0801199	42.75	0.901198	42.75	3.99586	42.75
																													122.4	-0.229899	122.3	-0.2876	122.3	-0.4597	122.3	-0.3052	122.3	0.0862	122.3	0.845	42.9	-0.103419	42.8	0.08023	42.8	0.901416	42.8	3.99629	42.8
																													122.5	-0.2241	122.4	-0.287	122.4	-0.459599	122.4	-0.306799	122.4	0.0883	122.4	0.847101	42.95	-0.103364	42.85	0.0803399	42.85	0.901634	42.85	3.99672	42.85
																													122.6	-0.220099	122.5	-0.2843	122.5	-0.457801	122.5	-0.299801	122.5	0.0967	122.5	0.8502	43	-0.103309	42.9	0.0804494	42.9	0.901852	42.9	3.99715	42.9
																													122.7	-0.2199	122.6	-0.277999	122.6	-0.450899	122.6	-0.288199	122.6	0.1089	122.6	0.858101	43.05	-0.103255	42.95	0.0805586	42.95	0.902069	42.95	3.99758	42.95
																													122.8	-0.2153	122.7	-0.275	122.7	-0.446299	122.7	-0.282499	122.7	0.1154	122.7	0.8654	43.1	-0.103201	43	0.0806675	43	0.902285	43	3.99801	43
																													122.9	-0.214799	122.8	-0.2693	122.8	-0.444901	122.8	-0.278401	122.8	0.1223	122.8	0.87	43.15	-0.103146	43.05	0.0807762	43.05	0.902501	43.05	3.99843	43.05
																													123	-0.2075	122.9	-0.2735	122.9	-0.446299	122.9	-0.275499	122.9	0.1225	122.9	0.868001	43.2	-0.103092	43.1	0.0808845	43.1	0.902716	43.1	3.99886	43.1
																													123.1	-0.201598	123	-0.2745	123	-0.443801	123	-0.271801	123	0.1262	123	0.871	43.25	-0.103038	43.15	0.0809926	43.15	0.902931	43.15	3.99928	43.15
																													123.2	-0.1926	123.1	-0.274998	123.1	-0.442699	123.1	-0.266899	123.1	0.1254	123.1	0.876602	43.3	-0.102985	43.2	0.0811003	43.2	0.903145	43.2	3.9997	43.2
																													123.3	-0.1895	123.2	-0.2685	123.2	-0.434599	123.2	-0.259099	123.2	0.1293	123.2	0.8879	43.35	-0.102931	43.25	0.0812078	43.25	0.903358	43.25	4.00012	43.25
																													123.4	-0.1802	123.3	-0.2655	123.3	-0.432601	123.3	-0.249601	123.3	0.1301	123.3	0.8962	43.4	-0.102878	43.3	0.081315	43.3	0.903571	43.3	4.00054	43.3
																													123.5	-0.1799	123.4	-0.263	123.4	-0.4281	123.4	-0.2462	123.4	0.1356	123.4	0.8985	43.45	-0.102824	43.35	0.0814218	43.35	0.903783	43.35	4.00096	43.35
																													123.6	-0.1829	123.5	-0.2652	123.5	-0.4312	123.5	-0.2438	123.5	0.1355	123.5	0.8995	43.5	-0.102771	43.4	0.0815284	43.4	0.903995	43.4	4.00138	43.4
																													123.7	-0.1876	123.6	-0.2624	123.6	-0.4295	123.6	-0.2432	123.6	0.1383	123.6	0.8996	43.55	-0.102718	43.45	0.0816347	43.45	0.904206	43.45	4.0018	43.45
																													123.8	-0.1787	123.7	-0.2635	123.7	-0.430199	123.7	-0.240599	123.7	0.1377	123.7	0.9026	43.6	-0.102665	43.5	0.0817408	43.5	0.904417	43.5	4.00221	43.5
																													123.9	-0.172799	123.8	-0.2554	123.8	-0.421701	123.8	-0.234401	123.8	0.1456	123.8	0.9084	43.65	-0.102612	43.55	0.0818465	43.55	0.904627	43.55	4.00263	43.55
																													124	-0.1677	123.9	-0.2477	123.9	-0.413299	123.9	-0.224999	123.9	0.1546	123.9	0.915701	43.7	-0.10256	43.6	0.0819519	43.6	0.904836	43.6	4.00304	43.6
																													124.1	-0.168398	124	-0.2397	124	-0.408801	124	-0.216001	124	0.1579	124	0.923	43.75	-0.102507	43.65	0.0820571	43.65	0.905045	43.65	4.00345	43.65
																													124.2	-0.1578	124.1	-0.240298	124.1	-0.411199	124.1	-0.214899	124.1	0.1586	124.1	0.925502	43.8	-0.102455	43.7	0.0821619	43.7	0.905253	43.7	4.00386	43.7
																													124.3	-0.1511	124.2	-0.2334	124.2	-0.406799	124.2	-0.207399	124.2	0.1666	124.2	0.9356	43.85	-0.102403	43.75	0.0822665	43.75	0.905461	43.75	4.00427	43.75
																													124.4	-0.147398	124.3	-0.2279	124.3	-0.399301	124.3	-0.196601	124.3	0.1724	124.3	0.9458	43.9	-0.102351	43.8	0.0823708	43.8	0.905668	43.8	4.00468	43.8
																													124.5	-0.1404	124.4	-0.2219	124.4	-0.388799	124.4	-0.187899	124.4	0.1777	124.4	0.954602	43.95	-0.102299	43.85	0.0824748	43.85	0.905875	43.85	4.00509	43.85
																													124.6	-0.133299	124.5	-0.2104	124.5	-0.375401	124.5	-0.178401	124.5	0.1858	124.5	0.9663	44	-0.102247	43.9	0.0825786	43.9	0.906081	43.9	4.00549	43.9
																													124.7	-0.1317	124.6	-0.199899	124.6	-0.365999	124.6	-0.172899	124.6	0.1953	124.6	0.979201	44.05	-0.102195	43.95	0.082682	43.95	0.906286	43.95	4.0059	43.95
																													124.8	-0.1381	124.7	-0.1919	124.7	-0.3604	124.7	-0.1708	124.7	0.202	124.7	0.9853	44.1	-0.102144	44	0.0827852	44	0.906491	44	4.0063	44
																													124.9	-0.149401	124.8	-0.1956	124.8	-0.364	124.8	-0.1762	124.8	0.198	124.8	0.9866	44.15	-0.102092	44.05	0.0828881	44.05	0.906695	44.05	4.00671	44.05
																													125	-0.1616	124.9	-0.2078	124.9	-0.3725	124.9	-0.1868	124.9	0.187	124.9	0.979799	44.2	-0.102041	44.1	0.0829907	44.1	0.906899	44.1	4.00711	44.1
																													125.1	-0.169602	125	-0.2177	125	-0.3818	125	-0.1951	125	0.177	125	0.9691	44.25	-0.10199	44.15	0.083093	44.15	0.907102	44.15	4.00751	44.15
																													125.2	-0.183	125.1	-0.223602	125.1	-0.390201	125.1	-0.202701	125.1	0.1677	125.1	0.960498	44.3	-0.101939	44.2	0.0831951	44.2	0.907305	44.2	4.00791	44.2
																													125.3	-0.1823	125.2	-0.2344	125.2	-0.404601	125.2	-0.214101	125.2	0.1517	125.2	0.9456	44.35	-0.101888	44.25	0.0832969	44.25	0.907507	44.25	4.00831	44.25
																													125.4	-0.182301	125.3	-0.2319	125.3	-0.414999	125.3	-0.225799	125.3	0.1378	125.3	0.9328	44.4	-0.101838	44.3	0.0833984	44.3	0.907709	44.3	4.0087	44.3
																													125.5	-0.1838	125.4	-0.2356	125.4	-0.417501	125.4	-0.231901	125.4	0.1271	125.4	0.921699	44.45	-0.101787	44.35	0.0834996	44.35	0.90791	44.35	4.0091	44.35
																													125.6	-0.1853	125.5	-0.2416	125.5	-0.413699	125.5	-0.238799	125.5	0.1188	125.5	0.9106	44.5	-0.101737	44.4	0.0836006	44.4	0.90811	44.4	4.00949	44.4
																													125.7	-0.1835	125.6	-0.2402	125.6	-0.4095	125.6	-0.2381	125.6	0.1247	125.6	0.9193	44.55	-0.101687	44.45	0.0837012	44.45	0.90831	44.45	4.00989	44.45
																													125.8	-0.1853	125.7	-0.2424	125.7	-0.400301	125.7	-0.241301	125.7	0.1262	125.7	0.9248	44.6	-0.101637	44.5	0.0838017	44.5	0.90851	44.5	4.01028	44.5
																													125.9	-0.184901	125.8	-0.2466	125.8	-0.398399	125.8	-0.246799	125.8	0.1248	125.8	0.9202	44.65	-0.101587	44.55	0.0839018	44.55	0.908709	44.55	4.01067	44.55
																													126	-0.1857	125.9	-0.2446	125.9	-0.392701	125.9	-0.243601	125.9	0.1316	125.9	0.916199	44.7	-0.101537	44.6	0.0840016	44.6	0.908907	44.6	4.01107	44.6
																													126.1	-0.184701	126	-0.2452	126	-0.395399	126	-0.250199	126	0.1268	126	0.908	44.75	-0.101487	44.65	0.0841012	44.65	0.909105	44.65	4.01146	44.65
																													126.2	-0.189	126.1	-0.244201	126.1	-0.3963	126.1	-0.2575	126.1	0.1226	126.1	0.901499	44.8	-0.101437	44.7	0.0842006	44.7	0.909302	44.7	4.01184	44.7
																													126.3	-0.189	126.2	-0.2484	126.2	-0.396	126.2	-0.2636	126.2	0.1151	126.2	0.8976	44.85	-0.101388	44.75	0.0842996	44.75	0.909499	44.75	4.01223	44.75
																													126.4	-0.1889	126.3	-0.2493	126.3	-0.3921	126.3	-0.2671	126.3	0.1128	126.3	0.8996	44.9	-0.101339	44.8	0.0843984	44.8	0.909695	44.8	4.01262	44.8
																													126.5	-0.1857	126.4	-0.2474	126.4	-0.3903	126.4	-0.2685	126.4	0.1142	126.4	0.9023	44.95	-0.10129	44.85	0.0844969	44.85	0.90989	44.85	4.013	44.85
																													126.6	-0.1858	126.5	-0.2441	126.5	-0.3909	126.5	-0.2689	126.5	0.1148	126.5	0.9026	45	-0.101241	44.9	0.0845952	44.9	0.910085	44.9	4.01339	44.9
																													126.7	-0.1828	126.6	-0.2429	126.6	-0.389	126.6	-0.2685	126.6	0.1175	126.6	0.8996	45.05	-0.101192	44.95	0.0846931	44.95	0.91028	44.95	4.01377	44.95
																													126.8	-0.1839	126.7	-0.24	126.7	-0.3893	126.7	-0.2654	126.7	0.1243	126.7	0.9005	45.1	-0.101143	45	0.0847909	45	0.910474	45	4.01415	45
																													126.9	-0.1865	126.8	-0.2423	126.8	-0.3911	126.8	-0.2699	126.8	0.1284	126.8	0.9015	45.15	-0.101094	45.05	0.0848883	45.05	0.910667	45.05	4.01454	45.05
																													127	-0.1881	126.9	-0.2395	126.9	-0.3899	126.9	-0.2712	126.9	0.1295	126.9	0.9003	45.2	-0.101046	45.1	0.0849855	45.1	0.91086	45.1	4.01492	45.1
																													127.1	-0.189	127	-0.2355	127	-0.387	127	-0.2725	127	0.1313	127	0.9005	45.25	-0.100997	45.15	0.0850824	45.15	0.911053	45.15	4.0153	45.15
																													127.2	-0.1896	127.1	-0.2414	127.1	-0.3875	127.1	-0.2769	127.1	0.1294	127.1	0.8967	45.3	-0.100949	45.2	0.0851791	45.2	0.911245	45.2	4.01567	45.2
																													127.3	-0.1904	127.2	-0.241	127.2	-0.3842	127.2	-0.2792	127.2	0.128	127.2	0.8966	45.35	-0.100901	45.25	0.0852755	45.25	0.911436	45.25	4.01605	45.25
																													127.4	-0.195201	127.3	-0.2412	127.3	-0.3826	127.3	-0.2789	127.3	0.1268	127.3	0.8971	45.4	-0.100853	45.3	0.0853716	45.3	0.911627	45.3	4.01643	45.3
																													127.5	-0.1983	127.4	-0.2418	127.4	-0.382	127.4	-0.2794	127.4	0.1267	127.4	0.895099	45.45	-0.100805	45.35	0.0854675	45.35	0.911817	45.35	4.0168	45.35
																													127.6	-0.1989	127.5	-0.2446	127.5	-0.3883	127.5	-0.2819	127.5	0.1219	127.5	0.8925	45.5	-0.100757	45.4	0.0855631	45.4	0.912007	45.4	4.01718	45.4
																													127.7	-0.1973	127.6	-0.2464	127.6	-0.3913	127.6	-0.2849	127.6	0.117	127.6	0.8872	45.55	-0.10071	45.45	0.0856585	45.45	0.912197	45.45	4.01755	45.45
																													127.8	-0.1978	127.7	-0.2481	127.7	-0.3932	127.7	-0.2856	127.7	0.1145	127.7	0.8812	45.6	-0.100662	45.5	0.0857536	45.5	0.912385	45.5	4.01792	45.5
																													127.9	-0.2003	127.8	-0.2491	127.8	-0.3942	127.8	-0.288	127.8	0.1164	127.8	0.8773	45.65	-0.100615	45.55	0.0858484	45.55	0.912574	45.55	4.01829	45.55
																													128	-0.1978	127.9	-0.249	127.9	-0.3955	127.9	-0.2882	127.9	0.1149	127.9	0.8732	45.7	-0.100568	45.6	0.085943	45.6	0.912762	45.6	4.01866	45.6
																													128.1	-0.197901	128	-0.2417	128	-0.3917	128	-0.2878	128	0.1146	128	0.8737	45.75	-0.100521	45.65	0.0860373	45.65	0.912949	45.65	4.01903	45.65
																													128.2	-0.1997	128.1	-0.236201	128.1	-0.388801	128.1	-0.291401	128.1	0.1118	128.1	0.871099	45.8	-0.100474	45.7	0.0861314	45.7	0.913136	45.7	4.0194	45.7
																													128.3	-0.208	128.2	-0.2375	128.2	-0.386501	128.2	-0.291901	128.2	0.1061	128.2	0.8634	45.85	-0.100427	45.75	0.0862252	45.75	0.913322	45.75	4.01977	45.75
																													128.4	-0.2034	128.3	-0.2335	128.3	-0.386499	128.3	-0.293999	128.3	0.1052	128.3	0.8584	45.9	-0.10038	45.8	0.0863188	45.8	0.913508	45.8	4.02013	45.8
																													128.5	-0.2104	128.4	-0.2301	128.4	-0.3844	128.4	-0.293	128.4	0.1065	128.4	0.8599	45.95	-0.100334	45.85	0.0864121	45.85	0.913693	45.85	4.0205	45.85
																													128.6	-0.2022	128.5	-0.2283	128.5	-0.3828	128.5	-0.2967	128.5	0.103	128.5	0.8589	46	-0.100287	45.9	0.0865051	45.9	0.913878	45.9	4.02086	45.9
																													128.7	-0.1972	128.6	-0.2269	128.6	-0.3886	128.6	-0.2998	128.6	0.0974	128.6	0.8523	46.05	-0.100241	45.95	0.0865979	45.95	0.914062	45.95	4.02123	45.95
																													128.8	-0.1837	128.7	-0.2248	128.7	-0.384699	128.7	-0.302799	128.7	0.0991	128.7	0.8514	46.1	-0.100195	46	0.0866905	46	0.914246	46	4.02159	46
																													128.9	-0.1854	128.8	-0.212	128.8	-0.374301	128.8	-0.299601	128.8	0.1088	128.8	0.8549	46.15	-0.100149	46.05	0.0867828	46.05	0.914429	46.05	4.02195	46.05
																													129	-0.1874	128.9	-0.213	128.9	-0.37	128.9	-0.3015	128.9	0.1061	128.9	0.8589	46.2	-0.100103	46.1	0.0868748	46.1	0.914612	46.1	4.02231	46.1
																													129.1	-0.196501	129	-0.209	129	-0.3617	129	-0.3016	129	0.1097	129	0.8589	46.25	-0.100057	46.15	0.0869666	46.15	0.914794	46.15	4.02267	46.15
																													129.2	-0.2026	129.1	-0.219401	129.1	-0.361001	129.1	-0.308501	129.1	0.1035	129.1	0.847999	46.3	-0.100011	46.2	0.0870582	46.2	0.914976	46.2	4.02303	46.2
																													129.3	-0.2101	129.2	-0.2271	129.2	-0.364001	129.2	-0.319701	129.2	0.0998	129.2	0.84	46.35	-0.0999656	46.25	0.0871495	46.25	0.915157	46.25	4.02338	46.25
																													129.4	-0.211601	129.3	-0.2397	129.3	-0.373399	129.3	-0.330799	129.3	0.0927	129.3	0.8292	46.4	-0.0999202	46.3	0.0872405	46.3	0.915338	46.3	4.02374	46.3
																													129.5	-0.2227	129.4	-0.2491	129.4	-0.3822	129.4	-0.3374	129.4	0.0875	129.4	0.819499	46.45	-0.0998748	46.35	0.0873313	46.35	0.915518	46.35	4.0241	46.35
																													129.6	-0.225901	129.5	-0.2601	129.5	-0.3998	129.5	-0.3456	129.5	0.0803	129.5	0.8022	46.5	-0.0998296	46.4	0.0874219	46.4	0.915698	46.4	4.02445	46.4
																													129.7	-0.2379	129.6	-0.265201	129.6	-0.404001	129.6	-0.355901	129.6	0.0757	129.6	0.799599	46.55	-0.0997846	46.45	0.0875122	46.45	0.915877	46.45	4.0248	46.45
																													129.8	-0.2445	129.7	-0.2737	129.7	-0.409801	129.7	-0.361401	129.7	0.0694	129.7	0.7933	46.6	-0.0997396	46.5	0.0876023	46.5	0.916056	46.5	4.02516	46.5
																													129.9	-0.232999	129.8	-0.2761	129.8	-0.412599	129.8	-0.365099	129.8	0.0691	129.8	0.7862	46.65	-0.0996948	46.55	0.0876921	46.55	0.916234	46.55	4.02551	46.55
																													130	-0.2202	129.9	-0.2709	129.9	-0.4079	129.9	-0.3596	129.9	0.0751	129.9	0.782901	46.7	-0.09965	46.6	0.0877817	46.6	0.916412	46.6	4.02586	46.6
																															130	-0.2606	130	-0.3978	130	-0.3504	130	0.0832	130	0.7871	46.75	-0.0996055	46.65	0.087871	46.65	0.916589	46.65	4.02621	46.65
																																									46.8	-0.099561	46.7	0.0879601	46.7	0.916766	46.7	4.02656	46.7
																																									46.85	-0.0995166	46.75	0.088049	46.75	0.916942	46.75	4.0269	46.75
																																									46.9	-0.0994724	46.8	0.0881376	46.8	0.917118	46.8	4.02725	46.8
																																									46.95	-0.0994283	46.85	0.088226	46.85	0.917294	46.85	4.02759	46.85
																																									47	-0.0993843	46.9	0.0883141	46.9	0.917469	46.9	4.02794	46.9
																																									47.05	-0.0993404	46.95	0.088402	46.95	0.917643	46.95	4.02828	46.95
																																									47.1	-0.0992967	47	0.0884896	47	0.917817	47	4.02863	47
																																									47.15	-0.099253	47.05	0.088577	47.05	0.917991	47.05	4.02897	47.05
																																									47.2	-0.0992095	47.1	0.0886642	47.1	0.918164	47.1	4.02931	47.1
																																									47.25	-0.0991661	47.15	0.0887512	47.15	0.918336	47.15	4.02965	47.15
																																									47.3	-0.0991228	47.2	0.0888379	47.2	0.918508	47.2	4.02999	47.2
																																									47.35	-0.0990797	47.25	0.0889244	47.25	0.91868	47.25	4.03033	47.25
																																									47.4	-0.0990366	47.3	0.0890106	47.3	0.918851	47.3	4.03066	47.3
																																									47.45	-0.0989937	47.35	0.0890966	47.35	0.919022	47.35	4.031	47.35
																																									47.5	-0.0989509	47.4	0.0891824	47.4	0.919192	47.4	4.03133	47.4
																																									47.55	-0.0989082	47.45	0.0892679	47.45	0.919362	47.45	4.03167	47.45
																																									47.6	-0.0988656	47.5	0.0893532	47.5	0.919531	47.5	4.032	47.5
																																									47.65	-0.0988231	47.55	0.0894383	47.55	0.9197	47.55	4.03234	47.55
																																									47.7	-0.0987808	47.6	0.0895231	47.6	0.919868	47.6	4.03267	47.6
																																									47.75	-0.0987385	47.65	0.0896077	47.65	0.920036	47.65	4.033	47.65
																																									47.8	-0.0986964	47.7	0.0896921	47.7	0.920204	47.7	4.03333	47.7
																																									47.85	-0.0986544	47.75	0.0897763	47.75	0.920371	47.75	4.03366	47.75
																																									47.9	-0.0986125	47.8	0.0898602	47.8	0.920538	47.8	4.03398	47.8
																																									47.95	-0.0985707	47.85	0.0899439	47.85	0.920704	47.85	4.03431	47.85
																																									48	-0.098529	47.9	0.0900274	47.9	0.920869	47.9	4.03464	47.9
																																									48.05	-0.0984875	47.95	0.0901106	47.95	0.921035	47.95	4.03496	47.95
																																									48.1	-0.098446	48	0.0901937	48	0.921199	48	4.03529	48
																																									48.15	-0.0984047	48.05	0.0902764	48.05	0.921364	48.05	4.03561	48.05
																																									48.2	-0.0983635	48.1	0.090359	48.1	0.921527	48.1	4.03593	48.1
																																									48.25	-0.0983224	48.15	0.0904414	48.15	0.921691	48.15	4.03626	48.15
																																									48.3	-0.0982814	48.2	0.0905235	48.2	0.921854	48.2	4.03658	48.2
																																									48.35	-0.0982405	48.25	0.0906054	48.25	0.922016	48.25	4.0369	48.25
																																									48.4	-0.0981997	48.3	0.0906871	48.3	0.922179	48.3	4.03722	48.3
																																									48.45	-0.098159	48.35	0.0907685	48.35	0.92234	48.35	4.03753	48.35
																																									48.5	-0.0981185	48.4	0.0908498	48.4	0.922501	48.4	4.03785	48.4
																																									48.55	-0.098078	48.45	0.0909308	48.45	0.922662	48.45	4.03817	48.45
																																									48.6	-0.0980377	48.5	0.0910116	48.5	0.922823	48.5	4.03848	48.5
																																									48.65	-0.0979975	48.55	0.0910921	48.55	0.922982	48.55	4.0388	48.55
																																									48.7	-0.0979574	48.6	0.0911725	48.6	0.923142	48.6	4.03911	48.6
																																									48.75	-0.0979174	48.65	0.0912526	48.65	0.923301	48.65	4.03943	48.65
																																									48.8	-0.0978775	48.7	0.0913326	48.7	0.923459	48.7	4.03974	48.7
																																									48.85	-0.0978377	48.75	0.0914123	48.75	0.923618	48.75	4.04005	48.75
																																									48.9	-0.097798	48.8	0.0914918	48.8	0.923775	48.8	4.04036	48.8
																																									48.95	-0.0977584	48.85	0.091571	48.85	0.923933	48.85	4.04067	48.85
																																									49	-0.0977189	48.9	0.0916501	48.9	0.92409	48.9	4.04098	48.9
																																									49.05	-0.0976796	48.95	0.0917289	48.95	0.924246	48.95	4.04129	48.95
																																									49.1	-0.0976403	49	0.0918076	49	0.924402	49	4.04159	49
																																									49.15	-0.0976012	49.05	0.091886	49.05	0.924558	49.05	4.0419	49.05
																																									49.2	-0.0975621	49.1	0.0919642	49.1	0.924713	49.1	4.04221	49.1
																																									49.25	-0.0975232	49.15	0.0920422	49.15	0.924868	49.15	4.04251	49.15
																																									49.3	-0.0974843	49.2	0.09212	49.2	0.925022	49.2	4.04282	49.2
																																									49.35	-0.0974456	49.25	0.0921975	49.25	0.925176	49.25	4.04312	49.25
																																									49.4	-0.097407	49.3	0.0922749	49.3	0.925329	49.3	4.04342	49.3
																																									49.45	-0.0973685	49.35	0.092352	49.35	0.925482	49.35	4.04372	49.35
																																									49.5	-0.0973301	49.4	0.092429	49.4	0.925635	49.4	4.04402	49.4
																																									49.55	-0.0972918	49.45	0.0925057	49.45	0.925787	49.45	4.04432	49.45
																																									49.6	-0.0972535	49.5	0.0925822	49.5	0.925939	49.5	4.04462	49.5
																																									49.65	-0.0972154	49.55	0.0926585	49.55	0.926091	49.55	4.04492	49.55
																																									49.7	-0.0971774	49.6	0.0927347	49.6	0.926242	49.6	4.04522	49.6
																																									49.75	-0.0971396	49.65	0.0928105	49.65	0.926392	49.65	4.04551	49.65
																																									49.8	-0.0971018	49.7	0.0928862	49.7	0.926542	49.7	4.04581	49.7
																																									49.85	-0.0970641	49.75	0.0929617	49.75	0.926692	49.75	4.0461	49.75
																																									49.9	-0.0970265	49.8	0.093037	49.8	0.926842	49.8	4.0464	49.8
																																									49.95	-0.096989	49.85	0.0931121	49.85	0.926991	49.85	4.04669	49.85
																																									50	-0.0969516	49.9	0.093187	49.9	0.927139	49.9	4.04698	49.9
																																									50.05	-0.0969143	49.95	0.0932617	49.95	0.927287	49.95	4.04727	49.95
																																									50.1	-0.0968771	50	0.0933361	50	0.927435	50	4.04757	50
																																									50.15	-0.0968401	50.05	0.0934104	50.05	0.927582	50.05	4.04786	50.05
																																									50.2	-0.0968031	50.1	0.0934845	50.1	0.927729	50.1	4.04814	50.1
																																									50.25	-0.0967662	50.15	0.0935583	50.15	0.927876	50.15	4.04843	50.15
																																									50.3	-0.0967294	50.2	0.093632	50.2	0.928022	50.2	4.04872	50.2
																																									50.35	-0.0966927	50.25	0.0937055	50.25	0.928168	50.25	4.04901	50.25
																																									50.4	-0.0966561	50.3	0.0937787	50.3	0.928313	50.3	4.04929	50.3
																																									50.45	-0.0966197	50.35	0.0938518	50.35	0.928458	50.35	4.04958	50.35
																																									50.5	-0.0965833	50.4	0.0939247	50.4	0.928603	50.4	4.04986	50.4
																																									50.55	-0.096547	50.45	0.0939974	50.45	0.928747	50.45	4.05015	50.45
																																									50.6	-0.0965108	50.5	0.0940698	50.5	0.928891	50.5	4.05043	50.5
																																									50.65	-0.0964747	50.55	0.0941421	50.55	0.929034	50.55	4.05071	50.55
																																									50.7	-0.0964387	50.6	0.0942142	50.6	0.929177	50.6	4.05099	50.6
																																									50.75	-0.0964028	50.65	0.0942861	50.65	0.92932	50.65	4.05127	50.65
																																									50.8	-0.096367	50.7	0.0943578	50.7	0.929462	50.7	4.05155	50.7
																																									50.85	-0.0963313	50.75	0.0944293	50.75	0.929604	50.75	4.05183	50.75
																																									50.9	-0.0962957	50.8	0.0945006	50.8	0.929745	50.8	4.05211	50.8
																																									50.95	-0.0962602	50.85	0.0945717	50.85	0.929886	50.85	4.05239	50.85
																																									51	-0.0962248	50.9	0.0946426	50.9	0.930027	50.9	4.05267	50.9
																																									51.05	-0.0961895	50.95	0.0947133	50.95	0.930167	50.95	4.05294	50.95
																																									51.1	-0.0961543	51	0.0947839	51	0.930307	51	4.05322	51
																																									51.15	-0.0961191	51.05	0.0948542	51.05	0.930447	51.05	4.05349	51.05
																																									51.2	-0.0960841	51.1	0.0949244	51.1	0.930586	51.1	4.05377	51.1
																																									51.25	-0.0960492	51.15	0.0949943	51.15	0.930725	51.15	4.05404	51.15
																																									51.3	-0.0960143	51.2	0.0950641	51.2	0.930863	51.2	4.05431	51.2
																																									51.35	-0.0959796	51.25	0.0951337	51.25	0.931001	51.25	4.05458	51.25
																																									51.4	-0.0959449	51.3	0.0952031	51.3	0.931139	51.3	4.05485	51.3
																																									51.45	-0.0959104	51.35	0.0952723	51.35	0.931276	51.35	4.05512	51.35
																																									51.5	-0.0958759	51.4	0.0953413	51.4	0.931413	51.4	4.05539	51.4
																																									51.55	-0.0958415	51.45	0.0954101	51.45	0.931549	51.45	4.05566	51.45
																																									51.6	-0.0958073	51.5	0.0954788	51.5	0.931686	51.5	4.05593	51.5
																																									51.65	-0.0957731	51.55	0.0955472	51.55	0.931821	51.55	4.0562	51.55
																																									51.7	-0.095739	51.6	0.0956155	51.6	0.931957	51.6	4.05646	51.6
																																									51.75	-0.095705	51.65	0.0956836	51.65	0.932092	51.65	4.05673	51.65
																																									51.8	-0.0956711	51.7	0.0957515	51.7	0.932227	51.7	4.05699	51.7
																																									51.85	-0.0956373	51.75	0.0958192	51.75	0.932361	51.75	4.05726	51.75
																																									51.9	-0.0956035	51.8	0.0958867	51.8	0.932495	51.8	4.05752	51.8
																																									51.95	-0.0955699	51.85	0.0959541	51.85	0.932628	51.85	4.05778	51.85
																																									52	-0.0955364	51.9	0.0960213	51.9	0.932762	51.9	4.05805	51.9
																																									52.05	-0.0955029	51.95	0.0960882	51.95	0.932894	51.95	4.05831	51.95
																																									52.1	-0.0954696	52	0.0961551	52	0.933027	52	4.05857	52
																																									52.15	-0.0954363	52.05	0.0962217	52.05	0.933159	52.05	4.05883	52.05
																																									52.2	-0.0954031	52.1	0.0962881	52.1	0.933291	52.1	4.05909	52.1
																																									52.25	-0.09537	52.15	0.0963544	52.15	0.933422	52.15	4.05934	52.15
																																									52.3	-0.095337	52.2	0.0964205	52.2	0.933553	52.2	4.0596	52.2
																																									52.35	-0.0953041	52.25	0.0964864	52.25	0.933684	52.25	4.05986	52.25
																																									52.4	-0.0952713	52.3	0.0965521	52.3	0.933814	52.3	4.06012	52.3
																																									52.45	-0.0952385	52.35	0.0966176	52.35	0.933944	52.35	4.06037	52.35
																																									52.5	-0.0952059	52.4	0.096683	52.4	0.934074	52.4	4.06063	52.4
																																									52.55	-0.0951733	52.45	0.0967482	52.45	0.934203	52.45	4.06088	52.45
																																									52.6	-0.0951409	52.5	0.0968132	52.5	0.934332	52.5	4.06113	52.5
																																									52.65	-0.0951085	52.55	0.096878	52.55	0.934461	52.55	4.06139	52.55
																																									52.7	-0.0950762	52.6	0.0969427	52.6	0.934589	52.6	4.06164	52.6
																																									52.75	-0.095044	52.65	0.0970072	52.65	0.934717	52.65	4.06189	52.65
																																									52.8	-0.0950119	52.7	0.0970715	52.7	0.934845	52.7	4.06214	52.7
																																									52.85	-0.0949799	52.75	0.0971356	52.75	0.934972	52.75	4.06239	52.75
																																									52.9	-0.0949479	52.8	0.0971996	52.8	0.935099	52.8	4.06264	52.8
																																									52.95	-0.0949161	52.85	0.0972634	52.85	0.935225	52.85	4.06289	52.85
																																									53	-0.0948843	52.9	0.097327	52.9	0.935351	52.9	4.06314	52.9
																																									53.05	-0.0948526	52.95	0.0973905	52.95	0.935477	52.95	4.06339	52.95
																																									53.1	-0.094821	53	0.0974537	53	0.935603	53	4.06363	53
																																									53.15	-0.0947895	53.05	0.0975168	53.05	0.935728	53.05	4.06388	53.05
																																									53.2	-0.0947581	53.1	0.0975798	53.1	0.935852	53.1	4.06412	53.1
																																									53.25	-0.0947267	53.15	0.0976425	53.15	0.935977	53.15	4.06437	53.15
																																									53.3	-0.0946955	53.2	0.0977051	53.2	0.936101	53.2	4.06461	53.2
																																									53.35	-0.0946643	53.25	0.0977675	53.25	0.936225	53.25	4.06486	53.25
																																									53.4	-0.0946332	53.3	0.0978298	53.3	0.936348	53.3	4.0651	53.3
																																									53.45	-0.0946022	53.35	0.0978919	53.35	0.936471	53.35	4.06534	53.35
																																									53.5	-0.0945713	53.4	0.0979538	53.4	0.936594	53.4	4.06558	53.4
																																									53.55	-0.0945404	53.45	0.0980155	53.45	0.936717	53.45	4.06582	53.45
																																									53.6	-0.0945097	53.5	0.0980771	53.5	0.936839	53.5	4.06606	53.5
																																									53.65	-0.094479	53.55	0.0981385	53.55	0.93696	53.55	4.0663	53.55
																																									53.7	-0.0944484	53.6	0.0981997	53.6	0.937082	53.6	4.06654	53.6
																																									53.75	-0.0944179	53.65	0.0982608	53.65	0.937203	53.65	4.06678	53.65
																																									53.8	-0.0943875	53.7	0.0983217	53.7	0.937324	53.7	4.06702	53.7
																																									53.85	-0.0943572	53.75	0.0983825	53.75	0.937444	53.75	4.06725	53.75
																																									53.9	-0.0943269	53.8	0.098443	53.8	0.937564	53.8	4.06749	53.8
																																									53.95	-0.0942967	53.85	0.0985035	53.85	0.937684	53.85	4.06772	53.85
																																									54	-0.0942666	53.9	0.0985637	53.9	0.937804	53.9	4.06796	53.9
																																									54.05	-0.0942366	53.95	0.0986238	53.95	0.937923	53.95	4.06819	53.95
																																									54.1	-0.0942067	54	0.0986837	54	0.938041	54	4.06843	54
																																									54.15	-0.0941768	54.05	0.0987435	54.05	0.93816	54.05	4.06866	54.05
																																									54.2	-0.0941471	54.1	0.0988031	54.1	0.938278	54.1	4.06889	54.1
																																									54.25	-0.0941174	54.15	0.0988625	54.15	0.938396	54.15	4.06912	54.15
																																									54.3	-0.0940878	54.2	0.0989218	54.2	0.938514	54.2	4.06936	54.2
																																									54.35	-0.0940583	54.25	0.0989809	54.25	0.938631	54.25	4.06959	54.25
																																									54.4	-0.0940288	54.3	0.0990399	54.3	0.938748	54.3	4.06982	54.3
																																									54.45	-0.0939994	54.35	0.0990987	54.35	0.938864	54.35	4.07004	54.35
																																									54.5	-0.0939702	54.4	0.0991573	54.4	0.93898	54.4	4.07027	54.4
																																									54.55	-0.0939409	54.45	0.0992158	54.45	0.939096	54.45	4.0705	54.45
																																									54.6	-0.0939118	54.5	0.0992741	54.5	0.939212	54.5	4.07073	54.5
																																									54.65	-0.0938828	54.55	0.0993323	54.55	0.939327	54.55	4.07095	54.55
																																									54.7	-0.0938538	54.6	0.0993903	54.6	0.939442	54.6	4.07118	54.6
																																									54.75	-0.0938249	54.65	0.0994481	54.65	0.939557	54.65	4.07141	54.65
																																									54.8	-0.0937961	54.7	0.0995058	54.7	0.939671	54.7	4.07163	54.7
																																									54.85	-0.0937674	54.75	0.0995634	54.75	0.939785	54.75	4.07185	54.75
																																									54.9	-0.0937387	54.8	0.0996207	54.8	0.939899	54.8	4.07208	54.8
																																									54.95	-0.0937101	54.85	0.099678	54.85	0.940013	54.85	4.0723	54.85
																																									55	-0.0936816	54.9	0.099735	54.9	0.940126	54.9	4.07252	54.9
																																									55.05	-0.0936532	54.95	0.0997919	54.95	0.940239	54.95	4.07275	54.95
																																									55.1	-0.0936248	55	0.0998487	55	0.940351	55	4.07297	55
																																									55.15	-0.0935966	55.05	0.0999053	55.05	0.940463	55.05	4.07319	55.05
																																									55.2	-0.0935684	55.1	0.0999617	55.1	0.940575	55.1	4.07341	55.1
																																									55.25	-0.0935402	55.15	0.100018	55.15	0.940687	55.15	4.07363	55.15
																																									55.3	-0.0935122	55.2	0.100074	55.2	0.940798	55.2	4.07384	55.2
																																									55.35	-0.0934842	55.25	0.10013	55.25	0.940909	55.25	4.07406	55.25
																																									55.4	-0.0934563	55.3	0.100186	55.3	0.94102	55.3	4.07428	55.3
																																									55.45	-0.0934285	55.35	0.100242	55.35	0.94113	55.35	4.0745	55.35
																																									55.5	-0.0934008	55.4	0.100297	55.4	0.94124	55.4	4.07471	55.4
																																									55.55	-0.0933731	55.45	0.100353	55.45	0.94135	55.45	4.07493	55.45
																																									55.6	-0.0933455	55.5	0.100408	55.5	0.94146	55.5	4.07514	55.5
																																									55.65	-0.093318	55.55	0.100463	55.55	0.941569	55.55	4.07536	55.55
																																									55.7	-0.0932906	55.6	0.100518	55.6	0.941678	55.6	4.07557	55.6
																																									55.75	-0.0932632	55.65	0.100573	55.65	0.941786	55.65	4.07579	55.65
																																									55.8	-0.0932359	55.7	0.100627	55.7	0.941895	55.7	4.076	55.7
																																									55.85	-0.0932087	55.75	0.100682	55.75	0.942003	55.75	4.07621	55.75
																																									55.9	-0.0931815	55.8	0.100736	55.8	0.94211	55.8	4.07642	55.8
																																									55.95	-0.0931545	55.85	0.10079	55.85	0.942218	55.85	4.07663	55.85
																																									56	-0.0931275	55.9	0.100844	55.9	0.942325	55.9	4.07684	55.9
																																									56.05	-0.0931005	55.95	0.100898	55.95	0.942432	55.95	4.07705	55.95
																																									56.1	-0.0930737	56	0.100952	56	0.942538	56	4.07726	56
																																									56.15	-0.0930469	56.05	0.101006	56.05	0.942645	56.05	4.07747	56.05
																																									56.2	-0.0930202	56.1	0.101059	56.1	0.94275	56.1	4.07768	56.1
																																									56.25	-0.0929936	56.15	0.101112	56.15	0.942856	56.15	4.07789	56.15
																																									56.3	-0.092967	56.2	0.101166	56.2	0.942962	56.2	4.0781	56.2
																																									56.35	-0.0929405	56.25	0.101219	56.25	0.943067	56.25	4.0783	56.25
																																									56.4	-0.0929141	56.3	0.101272	56.3	0.943171	56.3	4.07851	56.3
																																									56.45	-0.0928877	56.35	0.101324	56.35	0.943276	56.35	4.07871	56.35
																																									56.5	-0.0928615	56.4	0.101377	56.4	0.94338	56.4	4.07892	56.4
																																									56.55	-0.0928353	56.45	0.101429	56.45	0.943484	56.45	4.07912	56.45
																																									56.6	-0.0928091	56.5	0.101482	56.5	0.943588	56.5	4.07933	56.5
																																									56.65	-0.0927831	56.55	0.101534	56.55	0.943691	56.55	4.07953	56.55
																																									56.7	-0.0927571	56.6	0.101586	56.6	0.943794	56.6	4.07973	56.6
																																									56.75	-0.0927312	56.65	0.101638	56.65	0.943897	56.65	4.07993	56.65
																																									56.8	-0.0927053	56.7	0.101689	56.7	0.944	56.7	4.08013	56.7
																																									56.85	-0.0926795	56.75	0.101741	56.75	0.944102	56.75	4.08034	56.75
																																									56.9	-0.0926538	56.8	0.101793	56.8	0.944204	56.8	4.08054	56.8
																																									56.95	-0.0926282	56.85	0.101844	56.85	0.944306	56.85	4.08074	56.85
																																									57	-0.0926026	56.9	0.101895	56.9	0.944407	56.9	4.08093	56.9
																																									57.05	-0.0925771	56.95	0.101946	56.95	0.944509	56.95	4.08113	56.95
																																									57.1	-0.0925516	57	0.101997	57	0.944609	57	4.08133	57
																																									57.15	-0.0925263	57.05	0.102048	57.05	0.94471	57.05	4.08153	57.05
																																									57.2	-0.092501	57.1	0.102098	57.1	0.94481	57.1	4.08173	57.1
																																									57.25	-0.0924758	57.15	0.102149	57.15	0.94491	57.15	4.08192	57.15
																																									57.3	-0.0924506	57.2	0.102199	57.2	0.94501	57.2	4.08212	57.2
																																									57.35	-0.0924255	57.25	0.10225	57.25	0.94511	57.25	4.08231	57.25
																																									57.4	-0.0924005	57.3	0.1023	57.3	0.945209	57.3	4.08251	57.3
																																									57.45	-0.0923755	57.35	0.10235	57.35	0.945308	57.35	4.0827	57.35
																																									57.5	-0.0923506	57.4	0.102399	57.4	0.945407	57.4	4.0829	57.4
																																									57.55	-0.0923258	57.45	0.102449	57.45	0.945505	57.45	4.08309	57.45
																																									57.6	-0.0923011	57.5	0.102499	57.5	0.945603	57.5	4.08328	57.5
																																									57.65	-0.0922764	57.55	0.102548	57.55	0.945701	57.55	4.08348	57.55
																																									57.7	-0.0922518	57.6	0.102597	57.6	0.945799	57.6	4.08367	57.6
																																									57.75	-0.0922272	57.65	0.102646	57.65	0.945896	57.65	4.08386	57.65
																																									57.8	-0.0922027	57.7	0.102696	57.7	0.945994	57.7	4.08405	57.7
																																									57.85	-0.0921783	57.75	0.102744	57.75	0.94609	57.75	4.08424	57.75
																																									57.9	-0.0921539	57.8	0.102793	57.8	0.946187	57.8	4.08443	57.8
																																									57.95	-0.0921296	57.85	0.102842	57.85	0.946283	57.85	4.08462	57.85
																																									58	-0.0921054	57.9	0.10289	57.9	0.946379	57.9	4.08481	57.9
																																									58.05	-0.0920813	57.95	0.102939	57.95	0.946475	57.95	4.08499	57.95
																																									58.1	-0.0920572	58	0.102987	58	0.946571	58	4.08518	58
																																									58.15	-0.0920331	58.05	0.103035	58.05	0.946666	58.05	4.08537	58.05
																																									58.2	-0.0920092	58.1	0.103083	58.1	0.946761	58.1	4.08556	58.1
																																									58.25	-0.0919853	58.15	0.103131	58.15	0.946856	58.15	4.08574	58.15
																																									58.3	-0.0919615	58.2	0.103178	58.2	0.94695	58.2	4.08593	58.2
																																									58.35	-0.0919377	58.25	0.103226	58.25	0.947045	58.25	4.08611	58.25
																																									58.4	-0.091914	58.3	0.103273	58.3	0.947139	58.3	4.0863	58.3
																																									58.45	-0.0918903	58.35	0.103321	58.35	0.947232	58.35	4.08648	58.35
																																									58.5	-0.0918668	58.4	0.103368	58.4	0.947326	58.4	4.08666	58.4
																																									58.55	-0.0918433	58.45	0.103415	58.45	0.947419	58.45	4.08685	58.45
																																									58.6	-0.0918198	58.5	0.103462	58.5	0.947512	58.5	4.08703	58.5
																																									58.65	-0.0917964	58.55	0.103509	58.55	0.947605	58.55	4.08721	58.55
																																									58.7	-0.0917731	58.6	0.103555	58.6	0.947697	58.6	4.08739	58.6
																																									58.75	-0.0917499	58.65	0.103602	58.65	0.947789	58.65	4.08757	58.65
																																									58.8	-0.0917267	58.7	0.103648	58.7	0.947881	58.7	4.08776	58.7
																																									58.85	-0.0917035	58.75	0.103695	58.75	0.947973	58.75	4.08794	58.75
																																									58.9	-0.0916805	58.8	0.103741	58.8	0.948065	58.8	4.08811	58.8
																																									58.95	-0.0916575	58.85	0.103787	58.85	0.948156	58.85	4.08829	58.85
																																									59	-0.0916345	58.9	0.103833	58.9	0.948247	58.9	4.08847	58.9
																																									59.05	-0.0916116	58.95	0.103879	58.95	0.948338	58.95	4.08865	58.95
																																									59.1	-0.0915888	59	0.103924	59	0.948428	59	4.08883	59
																																									59.15	-0.0915661	59.05	0.10397	59.05	0.948518	59.05	4.089	59.05
																																									59.2	-0.0915434	59.1	0.104015	59.1	0.948608	59.1	4.08918	59.1
[truncated: 1,418 more rows]
[truncated: 27 more columns]

## Sheet: Figure 4
Figure 4a							Figure 4c						Figure 4d						Figure 4e
[truncated: 7 more rows]

[truncated: 10 more sheets: Figure 5, Figure 6, Figure 7, Supplementary Figure 1, Supplementary Figure 2, Supplementary Figure 3, Supplementary Figure 4, Supplementary Figure 5, Supplementary Figure 6, Supplementary Figure 7]
